# Supplementary material for: Respiratory variations in pulse pressure and photoplethysmographic waveform amplitude during positive expiratory pressure and continuous positive airway pressure in a model of progressive hypovolemia
Source: PLoS One. 2019 Sep 27;14(9):e0223071. doi: 10.1371/journal.pone.0223071 (PMC6764667; doi:10.1371/journal.pone.0223071)
Supplement: S3 File — (ZIP) [file pone.0223071.s003.zip]

Archive with 8 entries (8 files):
- Data_script/data_cvp_cpap.txt
- Data_script/data_cvp_pep.txt
- Data_script/data_dpop_cpap.txt
- Data_script/data_dpop_pep.txt
- Data_script/data_hemodyn.txt
- Data_script/data_ppv_cpap.txt
- Data_script/data_ppv_pep.txt
- Data_script/script_R.txt
