# Supplementary material for: Respiratory variations in pulse pressure and photoplethysmographic waveform amplitude during positive expiratory pressure and continuous positive airway pressure in a model of progressive hypovolemia
Source: PLoS One. 2019 Sep 27;14(9):e0223071. doi: 10.1371/journal.pone.0223071 (PMC6764667; doi:10.1371/journal.pone.0223071)
Supplement: S3 File — (ZIP) [file pone.0223071.s003.zip › Data_script/data_cvp_cpap.txt]

lbnp	respmod	timetrough	category.trough	value.trough	timepeak	category.peak	value.peak	diff	mode	id
0	10	250.595000076294	trough	2.38	253.070000076294	peak	8.32	5.94	cpap	15
0	10	255.595000076294	trough	3.74	258.220000076294	peak	8.69	4.95	cpap	15
0	10	259.920000076294	trough	4.59	262.895000076294	peak	8.62	4.03	cpap	15
0	10	264.670000076294	trough	5.36	267.545000076294	peak	8.87	3.51	cpap	15
0	10	269.370000076294	trough	5.93	271.920000076294	peak	8.61	2.68	cpap	15
0	10	274.620000076294	trough	5.24	277.495000076294	peak	8.62	3.38	cpap	15
0	10	280.070000076294	trough	6.37	282.245000076294	peak	9.21	2.84	cpap	15
0	10	284.295000076294	trough	6.48	286.520000076294	peak	9.05	2.57	cpap	15
0	0	293.720000076294	trough	3.4	295.295000076294	peak	5.67	2.27	cpap	15
0	0	298.470000076294	trough	3.51	300.320000076294	peak	6.14	2.63	cpap	15
0	0	302.170000076294	trough	4.37	303.145000076294	peak	4.79	0.42	cpap	15
0	0	304.645000076294	trough	3.29	306.295000076294	peak	5.63	2.34	cpap	15
0	0	308.645000076294	trough	4.62	310.445000076294	peak	6.09	1.47	cpap	15
0	0	314.020000076294	trough	3.93	315.820000076294	peak	5.8	1.87	cpap	15
0	5	317.270000076294	trough	5	320.170000076294	peak	7.56	2.56	cpap	15
0	5	323.570000076294	trough	4.87	325.520000076294	peak	7.97	3.1	cpap	15
0	5	328.320000076294	trough	6.71	329.945000076294	peak	8.45	1.74	cpap	15
0	5	332.770000076294	trough	6.54	334.320000076294	peak	8.22	1.68	cpap	15
0	5	337.020000076294	trough	5.56	339.120000076294	peak	8.17	2.61	cpap	15
0	5	341.195000076294	trough	5.4	343.945000076294	peak	7.64	2.24	cpap	15
20	0	1085.47000007629	trough	0.29	1087.27000007629	peak	4.16	3.87	cpap	15
20	0	1089.89500007629	trough	0.96	1091.67000007629	peak	3.49	2.53	cpap	15
20	0	1094.14500007629	trough	-0.44	1095.99500007629	peak	5.08	5.52	cpap	15
20	0	1097.89500007629	trough	1.59	1100.39500007629	peak	5.2	3.61	cpap	15
20	0	1103.29500007629	trough	0.79	1104.77000007629	peak	4.13	3.34	cpap	15
20	5	1107.49500007629	trough	-1.18	1109.14500007629	peak	4.54	5.72	cpap	15
20	5	1110.54500007629	trough	0.79	1112.39500007629	peak	5.34	4.55	cpap	15
20	5	1113.99500007629	trough	1.11	1115.97000007629	peak	5.37	4.26	cpap	15
20	5	1117.67000007629	trough	0.36	1119.72000007629	peak	5.16	4.8	cpap	15
20	5	1121.34500007629	trough	0.61	1123.57000007629	peak	5.18	4.57	cpap	15
20	10	1124.99500007629	trough	1.01	1127.47000007629	peak	5.14	4.13	cpap	15
20	10	1128.94500007629	trough	1.52	1131.12000007629	peak	5.51	3.99	cpap	15
20	10	1132.64500007629	trough	1.11	1134.87000007629	peak	5.13	4.02	cpap	15
20	10	1136.39500007629	trough	1.46	1138.69500007629	peak	5.18	3.72	cpap	15
20	10	1140.04500007629	trough	2.44	1141.57000007629	peak	6.08	3.64	cpap	15
40	5	1395.97000007629	trough	-2.57	1398.19500007629	peak	3.26	5.83	cpap	15
40	5	1399.62000007629	trough	-0.89	1402.37000007629	peak	5.1	5.99	cpap	15
40	5	1403.87000007629	trough	-1.47	1406.24500007629	peak	4.65	6.12	cpap	15
40	5	1407.67000007629	trough	-0.98	1410.54500007629	peak	5.9	6.88	cpap	15
40	5	1412.07000007629	trough	-0.98	1415.02000007629	peak	4.31	5.29	cpap	15
40	10	1435.52000007629	trough	-1.82	1438.32000007629	peak	4.69	6.51	cpap	15
40	10	1439.69500007629	trough	0.43	1442.07000007629	peak	5.35	4.92	cpap	15
40	10	1443.57000007629	trough	0.04	1446.54500007629	peak	5.81	5.77	cpap	15
40	10	1448.02000007629	trough	2.07	1450.57000007629	peak	5.96	3.89	cpap	15
40	10	1452.02000007629	trough	0.58	1454.82000007629	peak	5.42	4.84	cpap	15
40	0	1478.84500007629	trough	-1.37	1480.94500007629	peak	2.4	3.77	cpap	15
40	0	1483.24500007629	trough	-0.43	1485.89500007629	peak	3.49	3.92	cpap	15
40	0	1488.57000007629	trough	-0.77	1491.19500007629	peak	3.87	4.64	cpap	15
40	0	1493.89500007629	trough	-1.23	1496.19500007629	peak	3.66	4.89	cpap	15
40	0	1498.92000007629	trough	-0.57	1501.52000007629	peak	2.95	3.52	cpap	15
0	5	300.849999904633	trough	9.11	303.299999904633	peak	12.75	3.64	cpap	12
0	5	305.599999904633	trough	9.61	309.549999904633	peak	12.37	2.76	cpap	12
0	5	316.599999904633	trough	9.33	317.574999904633	peak	11.93	2.6	cpap	12
0	5	321.449999904633	trough	9.42	325.624999904633	peak	12.47	3.05	cpap	12
0	5	329.599999904633	trough	9.73	332.774999904633	peak	12.27	2.54	cpap	12
0	10	341.974999904633	trough	10.48	347.924999904633	peak	13.08	2.6	cpap	12
0	10	349.924999904633	trough	11.21	352.849999904633	peak	13.75	2.54	cpap	12
0	10	361.199999904633	trough	11.49	362.224999904633	peak	13.57	2.08	cpap	12
0	10	364.374999904633	trough	11.38	368.924999904633	peak	13.35	1.97	cpap	12
0	10	372.024999904633	trough	11.47	374.999999904633	peak	13.63	2.16	cpap	12
0	0	382.299999904633	trough	9.73	384.249999904633	peak	11.19	1.46	cpap	12
0	0	385.874999904633	trough	9.61	391.199999904633	peak	11.52	1.91	cpap	12
0	0	393.474999904633	trough	9.86	397.449999904633	peak	10.93	1.07	cpap	12
0	0	399.724999904633	trough	8.98	404.074999904633	peak	11.05	2.07	cpap	12
0	0	409.299999904633	trough	9.13	411.749999904633	peak	10.17	1.04	cpap	12
0	0	414.924999904633	trough	8.56	417.999999904633	peak	10.25	1.69	cpap	12
20	10	758.824999904633	trough	4.3	761.724999904633	peak	9.52	5.22	cpap	12
20	10	765.649999904633	trough	4.31	768.424999904633	peak	9.53	5.22	cpap	12
20	10	773.374999904633	trough	4.3	775.749999904633	peak	13.3	9	cpap	12
20	10	781.124999904633	trough	6.8	783.449999904633	peak	14.91	8.11	cpap	12
20	10	787.974999904633	trough	7.2	791.449999904633	peak	11.4	4.2	cpap	12
20	10	795.599999904633	trough	7.23	799.149999904633	peak	11.68	4.45	cpap	12
20	0	810.449999904633	trough	4.34	812.724999904633	peak	7.35	3.01	cpap	12
20	0	817.224999904633	trough	2.14	819.074999904633	peak	7.21	5.07	cpap	12
20	0	823.624999904633	trough	4.99	824.999999904633	peak	7.37	2.38	cpap	12
20	0	830.424999904633	trough	5.42	832.549999904633	peak	6.91	1.49	cpap	12
20	5	844.524999904633	trough	5.53	847.124999904633	peak	8.76	3.23	cpap	12
20	5	852.349999904633	trough	4.73	854.149999904633	peak	10.68	5.95	cpap	12
20	5	859.949999904633	trough	4.48	862.024999904633	peak	9.67	5.19	cpap	12
20	5	868.449999904633	trough	3.93	870.649999904633	peak	10.94	7.01	cpap	12
40	0	1191.64999990463	trough	-0.43	1193.19999990463	peak	6.56	6.99	cpap	12
40	0	1197.09999990463	trough	0.71	1198.89999990463	peak	5.43	4.72	cpap	12
40	0	1202.74999990463	trough	0.49	1204.34999990463	peak	5.66	5.17	cpap	12
40	0	1208.72499990463	trough	-0.24	1210.44999990463	peak	5.49	5.73	cpap	12
40	0	1215.24999990463	trough	0.39	1217.02499990463	peak	4.96	4.57	cpap	12
40	5	1222.37499990463	trough	0.79	1224.19999990463	peak	8.28	7.49	cpap	12
40	5	1227.99999990463	trough	0.94	1229.97499990463	peak	8.69	7.75	cpap	12
40	5	1234.54999990463	trough	0.58	1236.52499990463	peak	7.84	7.26	cpap	12
40	5	1241.14999990463	trough	1.71	1243.02499990463	peak	8.04	6.33	cpap	12
40	5	1247.69999990463	trough	1.95	1249.79999990463	peak	8.03	6.08	cpap	12
40	5	1253.94999990463	trough	1.12	1255.69999990463	peak	8.22	7.1	cpap	12
40	10	1268.52499990463	trough	3.07	1270.72499990463	peak	12.21	9.14	cpap	12
40	10	1275.29999990463	trough	3.03	1277.32499990463	peak	12.84	9.81	cpap	12
40	10	1282.09999990463	trough	2.87	1284.07499990463	peak	12.5	9.63	cpap	12
40	10	1289.14999990463	trough	3.51	1291.34999990463	peak	12.35	8.84	cpap	12
40	10	1295.82499990463	trough	5.37	1298.49999990463	peak	12.68	7.31	cpap	12
60	5	1622.42499990463	trough	-1.21	1624.29999990463	peak	7.2	8.41	cpap	12
60	5	1628.39999990463	trough	-0.44	1630.17499990463	peak	6.52	6.96	cpap	12
60	5	1634.24999990463	trough	-0.46	1636.39999990463	peak	5.9	6.36	cpap	12
60	5	1640.69999990463	trough	-0.24	1642.87499990463	peak	6.42	6.66	cpap	12
60	10	1655.29999990463	trough	-2.43	1657.02499990463	peak	8.15	10.58	cpap	12
60	10	1661.67499990463	trough	-0.85	1663.52499990463	peak	7.76	8.61	cpap	12
60	10	1668.14999990463	trough	-1.37	1670.09999990463	peak	8.29	9.66	cpap	12
60	10	1674.57499990463	trough	1.01	1676.87499990463	peak	7.98	6.97	cpap	12
60	10	1681.14999990463	trough	0.94	1683.19999990463	peak	8.53	7.59	cpap	12
60	10	1687.72499990463	trough	1.42	1689.82499990463	peak	8.51	7.09	cpap	12
60	0	1698.64999990463	trough	-2.17	1700.42499990463	peak	4.75	6.92	cpap	12
60	0	1704.02499990463	trough	-3.3	1705.87499990463	peak	4.57	7.87	cpap	12
60	0	1707.64999990463	trough	2.54	1708.89999990463	peak	3.18	0.64	cpap	12
60	0	1711.59999990463	trough	-2.37	1713.59999990463	peak	4.92	7.29	cpap	12
60	0	1718.92499990463	trough	-2.38	1720.89999990463	peak	4.79	7.17	cpap	12
0	5	233.724999809265	trough	5.29	236.299999809265	peak	9	3.71	cpap	19
0	5	238.549999809265	trough	5.61	240.824999809265	peak	9.24	3.63	cpap	19
0	5	242.874999809265	trough	5.82	244.949999809265	peak	9.83	4.01	cpap	19
0	5	247.099999809265	trough	6.43	249.324999809265	peak	10.16	3.73	cpap	19
0	5	251.199999809265	trough	6.97	253.149999809265	peak	9.39	2.42	cpap	19
0	10	256.199999809265	trough	6.26	257.924999809265	peak	10.34	4.08	cpap	19
0	10	259.374999809265	trough	6.93	261.974999809265	peak	10.43	3.5	cpap	19
0	10	264.049999809265	trough	6.38	265.799999809265	peak	10.58	4.2	cpap	19
0	10	267.424999809265	trough	6.5	269.324999809265	peak	10.14	3.64	cpap	19
0	10	272.099999809265	trough	7.2	273.724999809265	peak	10.64	3.44	cpap	19
0	10	275.224999809265	trough	7.69	277.024999809265	peak	11.57	3.88	cpap	19
0	0	288.399999809265	trough	2.49	292.524999809265	peak	10.25	7.76	cpap	19
0	0	294.099999809265	trough	5.78	295.724999809265	peak	10.3	4.52	cpap	19
0	0	300.274999809265	trough	6.11	301.899999809265	peak	9.5	3.39	cpap	19
0	0	303.499999809265	trough	6.43	305.049999809265	peak	9.36	2.93	cpap	19
0	0	310.599999809265	trough	5.41	312.474999809265	peak	9.57	4.16	cpap	19
20	10	736.049999809265	trough	1.95	737.774999809265	peak	8.71	6.76	cpap	19
20	10	739.999999809265	trough	2.82	741.574999809265	peak	9.22	6.4	cpap	19
20	10	744.024999809265	trough	5.1	745.499999809265	peak	9.77	4.67	cpap	19
20	10	748.549999809265	trough	5.82	749.974999809265	peak	9.39	3.57	cpap	19
20	10	752.899999809265	trough	6.23	754.374999809265	peak	9.25	3.02	cpap	19
20	10	757.324999809265	trough	6.21	758.624999809265	peak	9.77	3.56	cpap	19
20	10	761.749999809265	trough	6.35	763.074999809265	peak	9.74	3.39	cpap	19
20	0	772.274999809265	trough	0.64	773.749999809265	peak	5.9	5.26	cpap	19
20	0	775.399999809265	trough	1.32	776.974999809265	peak	5.72	4.4	cpap	19
20	0	778.724999809265	trough	0.6	780.224999809265	peak	6.03	5.43	cpap	19
20	0	781.874999809265	trough	0.69	783.574999809265	peak	5.51	4.82	cpap	19
20	5	794.699999809265	trough	2.77	796.499999809265	peak	8.66	5.89	cpap	19
20	5	797.974999809265	trough	2.98	800.149999809265	peak	9.19	6.21	cpap	19
20	5	801.949999809265	trough	1.61	803.599999809265	peak	9.33	7.72	cpap	19
20	5	805.574999809265	trough	1.47	808.349999809265	peak	8.68	7.21	cpap	19
20	5	809.799999809265	trough	2.54	811.924999809265	peak	9.55	7.01	cpap	19
20	5	813.624999809265	trough	1.73	816.249999809265	peak	10.58	8.85	cpap	19
20	5	817.699999809265	trough	3.58	819.399999809265	peak	10.34	6.76	cpap	19
40	0	1110.07499980927	trough	-2.83	1111.67499980927	peak	4.73	7.56	cpap	19
40	0	1113.27499980927	trough	-2.95	1114.79999980927	peak	4.46	7.41	cpap	19
40	0	1116.32499980927	trough	-1.84	1117.67499980927	peak	4.27	6.11	cpap	19
40	0	1119.02499980927	trough	-1.6	1120.34999980927	peak	4.17	5.77	cpap	19
40	0	1121.67499980927	trough	-1.08	1123.09999980927	peak	3.53	4.61	cpap	19
40	0	1124.59999980927	trough	-0.39	1125.94999980927	peak	3.36	3.75	cpap	19
40	0	1127.34999980927	trough	-0.65	1128.67499980927	peak	3.05	3.7	cpap	19
40	0	1129.92499980927	trough	-0.38	1131.19999980927	peak	3.14	3.52	cpap	19
40	5	1141.27499980927	trough	0.7	1143.07499980927	peak	7.82	7.12	cpap	19
40	5	1144.82499980927	trough	0.97	1146.59999980927	peak	7.95	6.98	cpap	19
40	5	1148.37499980927	trough	1.88	1150.37499980927	peak	8.6	6.72	cpap	19
40	5	1152.12499980927	trough	1.56	1153.69999980927	peak	8.2	6.64	cpap	19
40	5	1155.27499980927	trough	1.61	1156.84999980927	peak	8.47	6.86	cpap	19
40	10	1164.97499980927	trough	2.38	1166.57499980927	peak	8.57	6.19	cpap	19
40	10	1168.12499980927	trough	3.03	1169.72499980927	peak	8.79	5.76	cpap	19
40	10	1171.19999980927	trough	3.72	1172.77499980927	peak	8.94	5.22	cpap	19
40	10	1174.34999980927	trough	4.03	1176.02499980927	peak	9.55	5.52	cpap	19
40	10	1177.64999980927	trough	3.61	1179.14999980927	peak	9.5	5.89	cpap	19
40	10	1180.67499980927	trough	3.38	1182.29999980927	peak	9.15	5.77	cpap	19
60	5	1517.09999980927	trough	-3.89	1519.04999980927	peak	7.1	10.99	cpap	19
60	5	1521.32499980927	trough	-2.95	1523.39999980927	peak	6.13	9.08	cpap	19
60	5	1525.39999980927	trough	-2.1	1527.42499980927	peak	5.73	7.83	cpap	19
60	5	1529.29999980927	trough	-1.9	1531.09999980927	peak	6.39	8.29	cpap	19
60	5	1533.19999980927	trough	-1.5	1535.09999980927	peak	5.82	7.32	cpap	19
60	5	1537.22499980927	trough	-1.93	1539.19999980927	peak	5.94	7.87	cpap	19
60	10	1541.12499980927	trough	-1.28	1543.44999980927	peak	8.66	9.94	cpap	19
60	10	1545.44999980927	trough	-0.13	1547.49999980927	peak	8.51	8.64	cpap	19
60	10	1549.24999980927	trough	0.69	1551.09999980927	peak	8.77	8.08	cpap	19
60	10	1553.19999980927	trough	0.86	1555.37499980927	peak	8.29	7.43	cpap	19
60	10	1557.17499980927	trough	1.58	1559.07499980927	peak	9.75	8.17	cpap	19
60	10	1560.77499980927	trough	1.42	1562.34999980927	peak	9.63	8.21	cpap	19
60	0	1567.92499980927	trough	-5.93	1569.62499980927	peak	3.41	9.34	cpap	19
60	0	1571.27499980927	trough	-5.47	1572.94999980927	peak	3.59	9.06	cpap	19
60	0	1574.87499980927	trough	-3.61	1576.52499980927	peak	3.74	7.35	cpap	19
60	0	1578.62499980927	trough	-4.48	1580.39999980927	peak	4.81	9.29	cpap	19
60	0	1582.09999980927	trough	-2.78	1583.67499980927	peak	4.83	7.61	cpap	19
60	0	1585.32499980927	trough	-3.62	1586.99999980927	peak	3.46	7.08	cpap	19
80	5	2114.42499980927	trough	-4.83	2116.29999980927	peak	7.06	11.89	cpap	19
80	5	2118.04999980927	trough	-2.81	2119.82499980927	peak	6.47	9.28	cpap	19
80	5	2121.59999980927	trough	-0.88	2123.14999980926	peak	6.47	7.35	cpap	19
80	5	2124.79999980927	trough	-1.88	2126.39999980926	peak	6.16	8.04	cpap	19
80	5	2127.99999980927	trough	-1.65	2129.72499980927	peak	6.07	7.72	cpap	19
80	5	2131.49999980927	trough	-1.37	2133.12499980927	peak	5.26	6.63	cpap	19
80	5	2134.82499980927	trough	-1.53	2136.64999980926	peak	5.46	6.99	cpap	19
80	10	2142.04999980927	trough	-0.91	2143.74999980927	peak	8.17	9.08	cpap	19
80	10	2145.32499980927	trough	0.64	2147.34999980927	peak	9.15	8.51	cpap	19
80	10	2148.94999980927	trough	-0.77	2150.52499980926	peak	8.83	9.6	cpap	19
80	10	2152.09999980927	trough	-0.19	2153.84999980927	peak	8.73	8.92	cpap	19
80	10	2155.49999980927	trough	0.77	2157.32499980927	peak	9.3	8.53	cpap	19
80	10	2158.99999980927	trough	1.17	2160.69999980927	peak	9.25	8.08	cpap	19
80	10	2162.47499980927	trough	1.03	2164.09999980927	peak	9.05	8.02	cpap	19
80	0	2169.12499980927	trough	-5.64	2170.57499980927	peak	3.15	8.79	cpap	19
80	0	2172.07499980927	trough	-5.97	2173.79999980927	peak	3.26	9.23	cpap	19
80	0	2175.62499980927	trough	-5.09	2177.09999980927	peak	3.03	8.12	cpap	19
80	0	2178.52499980927	trough	-4.97	2180.09999980927	peak	3.42	8.39	cpap	19
80	0	2181.69999980927	trough	-3.69	2183.24999980927	peak	3.33	7.02	cpap	19
80	0	2184.79999980927	trough	-3.35	2186.44999980927	peak	3.46	6.81	cpap	19
80	0	2188.24999980927	trough	-4.05	2189.87499980927	peak	3.33	7.38	cpap	19
80	0	2191.52499980927	trough	-3.9	2193.12499980927	peak	2.84	6.74	cpap	19
0	0	219.559999990463	trough	2.69	222.884999990463	peak	5.66	2.97	cpap	1
0	0	225.609999990463	trough	3.85	227.459999990463	peak	5.17	1.32	cpap	1
0	0	230.859999990463	trough	3.56	233.384999990463	peak	5.33	1.77	cpap	1
0	0	236.134999990463	trough	2.2	238.584999990463	peak	4.45	2.25	cpap	1
0	0	240.359999990463	trough	3.17	242.084999990463	peak	5.09	1.92	cpap	1
0	5	254.659999990463	trough	3.31	256.959999990463	peak	6.29	2.98	cpap	1
0	5	259.309999990463	trough	3.87	261.059999990463	peak	6.22	2.35	cpap	1
0	5	263.509999990463	trough	4.07	265.159999990463	peak	6.26	2.19	cpap	1
0	5	267.134999990463	trough	3.72	268.659999990463	peak	6.4	2.68	cpap	1
0	5	270.709999990463	trough	4.2	272.559999990463	peak	6.43	2.23	cpap	1
0	10	278.209999990463	trough	5.01	279.859999990463	peak	7.63	2.62	cpap	1
0	10	281.884999990463	trough	5.18	283.659999990463	peak	8.06	2.88	cpap	1
0	10	285.359999990463	trough	5.26	287.184999990463	peak	8.01	2.75	cpap	1
0	10	289.009999990463	trough	5.79	290.784999990463	peak	8.35	2.56	cpap	1
0	10	292.334999990463	trough	6.25	293.734999990463	peak	8.03	1.78	cpap	1
0	10	295.034999990463	trough	6.15	296.459999990463	peak	8.16	2.01	cpap	1
0	10	298.009999990463	trough	5.01	299.434999990463	peak	8.5	3.49	cpap	1
20	5	588.034999990463	trough	-1.17	589.559999990463	peak	5.28	6.45	cpap	1
20	5	591.759999990463	trough	-1.47	593.659999990463	peak	5.02	6.49	cpap	1
20	5	595.309999990463	trough	0.59	597.259999990463	peak	6.85	6.26	cpap	1
20	5	598.909999990463	trough	0.26	600.534999990463	peak	6.75	6.49	cpap	1
20	5	602.434999990463	trough	0.38	604.109999990463	peak	7.06	6.68	cpap	1
20	5	605.784999990463	trough	0.25	607.534999990463	peak	5.63	5.38	cpap	1
20	5	609.434999990463	trough	-0.44	611.484999990463	peak	5.72	6.16	cpap	1
20	10	613.059999990463	trough	2	615.809999990463	peak	8.47	6.47	cpap	1
20	10	617.834999990463	trough	1.66	620.234999990463	peak	7.24	5.58	cpap	1
20	10	622.059999990463	trough	2.6	623.884999990463	peak	7.41	4.81	cpap	1
20	10	625.559999990463	trough	3.27	627.434999990463	peak	7.86	4.59	cpap	1
20	10	629.284999990463	trough	3.4	631.259999990463	peak	8.4	5	cpap	1
20	10	632.859999990463	trough	4.16	634.784999990463	peak	9.12	4.96	cpap	1
20	10	636.784999990463	trough	2.58	639.009999990463	peak	7.98	5.4	cpap	1
20	0	655.534999990463	trough	-0.72	656.984999990463	peak	3.8	4.52	cpap	1
20	0	659.584999990463	trough	0.49	660.909999990463	peak	3.85	3.36	cpap	1
20	0	663.084999990463	trough	0.17	664.709999990463	peak	3.94	3.77	cpap	1
20	0	666.659999990463	trough	0.8	668.484999990463	peak	3.7	2.9	cpap	1
20	0	670.534999990463	trough	0.63	672.209999990463	peak	4	3.37	cpap	1
20	0	674.209999990463	trough	1.24	675.734999990463	peak	3.8	2.56	cpap	1
40	10	963.984999990463	trough	1.1	965.409999990463	peak	7.62	6.52	cpap	1
40	10	968.134999990463	trough	1.47	969.634999990463	peak	7.95	6.48	cpap	1
40	10	972.134999990463	trough	1.36	973.609999990463	peak	8.34	6.98	cpap	1
40	10	976.034999990463	trough	1.51	977.509999990463	peak	8.7	7.19	cpap	1
40	10	980.259999990463	trough	2.65	981.684999990463	peak	8.28	5.63	cpap	1
40	0	988.859999990463	trough	-0.98	990.284999990463	peak	2.22	3.2	cpap	1
40	0	992.109999990463	trough	-1.37	993.584999990463	peak	1.88	3.25	cpap	1
40	0	996.134999990463	trough	-2.94	997.684999990463	peak	2.66	5.6	cpap	1
40	0	1000.80999999046	trough	-2.22	1002.73499999046	peak	1.22	3.44	cpap	1
40	5	1005.88499999046	trough	-2.26	1007.63499999046	peak	3.85	6.11	cpap	1
40	5	1010.40999999046	trough	-2.74	1012.58499999046	peak	2.53	5.27	cpap	1
40	5	1014.05999999046	trough	-0.91	1015.53499999046	peak	4.38	5.29	cpap	1
40	5	1017.80999999046	trough	-1.45	1019.38499999046	peak	4.77	6.22	cpap	1
40	5	1021.70999999046	trough	-0.13	1023.20999999046	peak	4.26	4.39	cpap	1
40	5	1025.93499999046	trough	-0.53	1027.68499999046	peak	5.11	5.64	cpap	1
40	5	1031.08499999046	trough	-0.69	1032.60999999046	peak	4.08	4.77	cpap	1
40	5	1035.70999999046	trough	-0.48	1037.33499999046	peak	4.95	5.43	cpap	1
40	5	1040.20999999046	trough	-0.15	1041.73499999046	peak	5.23	5.38	cpap	1
60	0	1322.18499999046	trough	-4.72	1323.83499999046	peak	3.21	7.93	cpap	1
60	0	1326.43499999046	trough	-3.98	1328.18499999046	peak	3.1	7.08	cpap	1
60	0	1331.30999999046	trough	-3.94	1333.08499999046	peak	2.19	6.13	cpap	1
60	0	1336.35999999046	trough	-4.54	1338.20999999046	peak	5.01	9.55	cpap	1
60	5	1357.83499999046	trough	-1.21	1359.28499999046	peak	5.13	6.34	cpap	1
60	5	1362.93499999046	trough	-2.14	1364.43499999046	peak	4.95	7.09	cpap	1
60	5	1367.63499999046	trough	-2.9	1369.23499999046	peak	6.11	9.01	cpap	1
60	5	1372.68499999046	trough	-1.72	1374.63499999046	peak	5.02	6.74	cpap	1
60	5	1377.78499999046	trough	-1.54	1379.28499999046	peak	5.31	6.85	cpap	1
60	10	1382.63499999046	trough	-0.74	1384.40999999046	peak	6.75	7.49	cpap	1
60	10	1387.80999999046	trough	-1.35	1389.45999999046	peak	7.78	9.13	cpap	1
60	10	1392.85999999046	trough	-0.75	1394.45999999046	peak	7.89	8.64	cpap	1
60	10	1398.35999999046	trough	-0.51	1399.90999999046	peak	7.65	8.16	cpap	1
60	10	1402.50999999046	trough	0.47	1404.03499999046	peak	7.71	7.24	cpap	1
60	10	1407.38499999046	trough	-0.1	1409.10999999046	peak	7.94	8.04	cpap	1
80	5	1690.93499999046	trough	-3.56	1692.70999999046	peak	1.63	5.19	cpap	1
80	5	1714.95999999046	trough	-2.17	1716.65999999046	peak	5.16	7.33	cpap	1
80	5	1718.78499999046	trough	-1.72	1720.50999999046	peak	5.75	7.47	cpap	1
80	5	1722.43499999046	trough	-1.21	1723.95999999046	peak	5.83	7.04	cpap	1
80	5	1726.18499999046	trough	-2.56	1727.78499999046	peak	6.64	9.2	cpap	1
80	5	1730.55999999046	trough	-0.97	1732.13499999046	peak	5.6	6.57	cpap	1
80	5	1734.75999999046	trough	-0.94	1736.15999999046	peak	4.67	5.61	cpap	1
80	10	1746.60999999046	trough	-1.38	1748.05999999046	peak	6.73	8.11	cpap	1
80	10	1751.03499999046	trough	-2.14	1752.93499999046	peak	7.2	9.34	cpap	1
80	10	1756.33499999046	trough	-0.98	1757.85999999046	peak	9.08	10.06	cpap	1
80	10	1762.65999999046	trough	-1.85	1764.25999999046	peak	8.36	10.21	cpap	1
80	0	1768.73499999046	trough	-4.72	1770.28499999046	peak	2.45	7.17	cpap	1
80	0	1772.83499999046	trough	-4.14	1774.75999999046	peak	2.01	6.15	cpap	1
80	0	1777.60999999046	trough	-4.99	1779.25999999046	peak	3.27	8.26	cpap	1
80	0	1781.68499999046	trough	-3.43	1783.25999999046	peak	3.84	7.27	cpap	1
80	0	1786.63499999046	trough	-5.33	1788.68499999046	peak	3.3	8.63	cpap	1
0	10	154.970000076294	trough	4.4	156.570000076294	peak	10.43	6.03	cpap	10
0	10	158.770000076294	trough	5.29	160.445000076294	peak	10.84	5.55	cpap	10
0	10	163.720000076294	trough	6.83	165.570000076294	peak	10.7	3.87	cpap	10
0	10	168.520000076294	trough	7.75	170.170000076294	peak	11.57	3.82	cpap	10
0	10	173.820000076294	trough	7.99	175.420000076294	peak	11.45	3.46	cpap	10
0	0	179.195000076294	trough	6.99	181.020000076294	peak	7.94	0.95	cpap	10
0	0	184.395000076294	trough	5.38	186.320000076294	peak	7.61	2.23	cpap	10
0	0	188.495000076294	trough	6.47	190.670000076294	peak	7.37	0.9	cpap	10
0	0	195.795000076294	trough	4.15	197.295000076294	peak	7.08	2.93	cpap	10
0	0	199.170000076294	trough	4.66	201.420000076294	peak	7.53	2.87	cpap	10
0	0	203.845000076294	trough	5.8	207.095000076294	peak	6.77	0.97	cpap	10
0	0	210.345000076294	trough	5.55	213.420000076294	peak	7.16	1.61	cpap	10
0	5	219.745000076294	trough	5.71	221.195000076294	peak	9.18	3.47	cpap	10
0	5	224.520000076294	trough	6.66	226.095000076294	peak	9.26	2.6	cpap	10
0	5	228.245000076294	trough	7.5	231.470000076294	peak	9.23	1.73	cpap	10
0	5	233.370000076294	trough	7.83	236.645000076294	peak	9.76	1.93	cpap	10
0	5	239.145000076294	trough	7.36	241.670000076294	peak	9.13	1.77	cpap	10
0	5	244.445000076294	trough	7.02	245.945000076294	peak	9.83	2.81	cpap	10
0	5	249.620000076294	trough	7.5	251.120000076294	peak	9.72	2.22	cpap	10
0	5	254.720000076294	trough	7.73	256.370000076294	peak	10.03	2.3	cpap	10
20	0	512.120000076294	trough	5.07	513.795000076294	peak	6.23	1.16	cpap	10
20	0	516.545000076294	trough	4.94	518.345000076294	peak	6.73	1.79	cpap	10
20	0	520.370000076294	trough	5.48	523.420000076294	peak	6.25	0.77	cpap	10
20	0	524.945000076294	trough	5.44	526.770000076294	peak	6.67	1.23	cpap	10
20	0	528.595000076294	trough	5.57	530.195000076294	peak	6.54	0.97	cpap	10
20	0	533.395000076294	trough	5.28	534.720000076294	peak	6.11	0.83	cpap	10
20	5	545.620000076294	trough	2.61	547.420000076294	peak	6.78	4.17	cpap	10
20	5	549.820000076294	trough	3.43	551.795000076294	peak	7.16	3.73	cpap	10
20	5	554.270000076294	trough	4.03	556.145000076294	peak	6.54	2.51	cpap	10
20	5	558.995000076294	trough	4.08	560.745000076294	peak	6.55	2.47	cpap	10
20	5	563.320000076294	trough	4.23	565.045000076294	peak	6.78	2.55	cpap	10
20	5	567.420000076294	trough	4.42	568.970000076294	peak	6.55	2.13	cpap	10
20	5	572.645000076294	trough	4.39	574.295000076294	peak	6.68	2.29	cpap	10
20	5	576.845000076294	trough	4.29	578.445000076294	peak	6.73	2.44	cpap	10
20	10	585.620000076294	trough	5.28	587.395000076294	peak	8.79	3.51	cpap	10
20	10	589.270000076294	trough	5.38	590.870000076294	peak	9.44	4.06	cpap	10
20	10	593.820000076294	trough	6.41	595.495000076294	peak	9.09	2.68	cpap	10
20	10	598.295000076294	trough	6.25	600.370000076294	peak	8.97	2.72	cpap	10
20	10	603.020000076294	trough	5.68	604.970000076294	peak	9.14	3.46	cpap	10
20	10	607.845000076294	trough	5.75	610.320000076294	peak	8.93	3.18	cpap	10
40	5	874.020000076294	trough	1.16	875.595000076294	peak	5.72	4.56	cpap	10
40	5	878.045000076294	trough	1.97	879.545000076294	peak	5.48	3.51	cpap	10
40	5	882.170000076294	trough	1.77	883.745000076294	peak	5.27	3.5	cpap	10
40	5	887.470000076294	trough	1.36	889.120000076294	peak	5.53	4.17	cpap	10
40	5	892.120000076294	trough	1.67	893.770000076294	peak	5.6	3.93	cpap	10
40	5	896.770000076294	trough	1.74	898.420000076294	peak	5.38	3.64	cpap	10
40	10	900.670000076294	trough	1.79	902.295000076294	peak	7.05	5.26	cpap	10
40	10	904.395000076294	trough	2.69	906.220000076294	peak	7.82	5.13	cpap	10
40	10	908.920000076294	trough	2.79	910.695000076294	peak	8.39	5.6	cpap	10
40	10	913.545000076294	trough	2.9	915.570000076294	peak	7.73	4.83	cpap	10
40	10	918.245000076294	trough	3.05	920.120000076294	peak	8.11	5.06	cpap	10
40	10	923.145000076294	trough	3.28	925.270000076294	peak	8.36	5.08	cpap	10
40	0	927.345000076294	trough	1.37	928.845000076294	peak	4.86	3.49	cpap	10
40	0	931.495000076294	trough	0.6	933.120000076294	peak	4.18	3.58	cpap	10
40	0	935.720000076294	trough	0.66	937.720000076294	peak	3.93	3.27	cpap	10
40	0	940.895000076294	trough	0.76	942.620000076294	peak	3.76	3	cpap	10
40	0	945.870000076294	trough	0.97	947.470000076294	peak	3.86	2.89	cpap	10
40	0	950.945000076294	trough	1.69	952.470000076294	peak	3.96	2.27	cpap	10
40	0	955.170000076294	trough	1.35	956.845000076294	peak	3.78	2.43	cpap	10
0	5	230.430000114441	trough	5.78	232.280000114441	peak	6.52	0.739999999999999	cpap	6
0	5	237.105000114441	trough	5.47	238.555000114441	peak	5.97	0.5	cpap	6
0	5	240.180000114441	trough	5.23	241.930000114441	peak	6.11	0.88	cpap	6
0	5	243.655000114441	trough	4.77	245.230000114441	peak	6.12	1.35	cpap	6
0	5	246.780000114441	trough	4.9	253.655000114441	peak	6.09	1.19	cpap	6
0	10	254.955000114441	trough	5.19	258.855000114441	peak	7.93	2.74	cpap	6
0	10	265.255000114441	trough	6.28	266.730000114441	peak	7.55	1.27	cpap	6
0	10	270.780000114441	trough	6.14	272.280000114441	peak	7.46	1.32	cpap	6
0	10	276.430000114441	trough	6.87	279.080000114441	peak	7.62	0.75	cpap	6
0	10	283.405000114441	trough	6.57	287.880000114441	peak	7.94	1.37	cpap	6
0	0	290.980000114441	trough	3.08	292.280000114441	peak	3.43	0.35	cpap	6
0	0	294.255000114441	trough	2.81	296.355000114441	peak	3.45	0.64	cpap	6
0	0	299.155000114441	trough	2.42	303.405000114441	peak	3.71	1.29	cpap	6
0	0	305.055000114441	trough	3.17	309.455000114441	peak	4.35	1.18	cpap	6
0	0	311.330000114441	trough	3.84	312.505000114441	peak	4.39	0.55	cpap	6
0	0	317.430000114441	trough	4.27	318.680000114441	peak	4.82	0.550000000000001	cpap	6
0	0	323.305000114441	trough	4.6	324.430000114441	peak	5.19	0.590000000000001	cpap	6
0	0	327.580000114441	trough	4.26	328.805000114441	peak	5.47	1.21	cpap	6
20	5	1234.08000011444	trough	-1.72	1236.90500011444	peak	2.35	4.07	cpap	6
20	5	1240.13000011444	trough	-2.1	1243.18000011444	peak	1.8	3.9	cpap	6
20	5	1246.43000011444	trough	-2.39	1249.08000011444	peak	1.36	3.75	cpap	6
20	5	1252.88000011444	trough	-2.97	1255.53000011444	peak	1.17	4.14	cpap	6
20	5	1258.83000011444	trough	-2.61	1261.40500011444	peak	0.6	3.21	cpap	6
20	5	1265.40500011444	trough	-2.58	1268.48000011444	peak	0.45	3.03	cpap	6
20	5	1271.55500011444	trough	-3.32	1274.90500011444	peak	0.78	4.1	cpap	6
20	10	1283.18000011444	trough	-1.39	1285.73000011444	peak	2.61	4	cpap	6
20	10	1287.85500011444	trough	-1.34	1292.08000011444	peak	2.63	3.97	cpap	6
20	10	1293.80500011444	trough	-1.2	1297.40500011444	peak	3.21	4.41	cpap	6
20	10	1299.25500011444	trough	-0.99	1304.03000011444	peak	3.67	4.66	cpap	6
20	10	1305.95500011444	trough	-1.33	1309.83000011444	peak	3.35	4.68	cpap	6
20	10	1312.28000011444	trough	-1.14	1316.00500011444	peak	3.16	4.3	cpap	6
20	10	1318.50500011444	trough	-1.13	1323.30500011444	peak	3.47	4.6	cpap	6
20	0	1331.53000011444	trough	-7.34	1333.85500011444	peak	-2.69	4.65	cpap	6
20	0	1336.38000011444	trough	-7.21	1339.08000011444	peak	-2.77	4.44	cpap	6
20	0	1341.75500011444	trough	-6.82	1343.63000011444	peak	-2.45	4.37	cpap	6
20	0	1346.38000011444	trough	-5.22	1348.58000011444	peak	-1.98	3.24	cpap	6
20	0	1350.88000011444	trough	-5.73	1352.88000011444	peak	-1.27	4.46	cpap	6
20	0	1356.40500011444	trough	-4.56	1358.58000011444	peak	-0.69	3.87	cpap	6
40	5	1210.68000011444	trough	-5.26	1212.78000011444	peak	-2.49	2.77	cpap	6
40	5	1234.15500011444	trough	-2.74	1237.03000011444	peak	1.38	4.12	cpap	6
40	5	1240.13000011444	trough	-3.48	1243.15500011444	peak	0.8	4.28	cpap	6
40	5	1246.50500011444	trough	-3.43	1249.00500011444	peak	0.56	3.99	cpap	6
40	5	1252.88000011444	trough	-3.81	1255.33000011444	peak	0.56	4.37	cpap	6
40	5	1258.80500011444	trough	-3.74	1260.98000011444	peak	0.18	3.92	cpap	6
40	5	1265.23000011444	trough	-3.19	1268.03000011444	peak	0.09	3.28	cpap	6
40	5	1271.63000011444	trough	-3.61	1274.70500011444	peak	0.58	4.19	cpap	6
40	10	1283.18000011444	trough	-1.52	1285.85500011444	peak	2.59	4.11	cpap	6
40	10	1287.73000011444	trough	-1.49	1292.05500011444	peak	2.94	4.43	cpap	6
40	10	1293.80500011444	trough	-0.98	1297.35500011444	peak	3.39	4.37	cpap	6
40	10	1299.23000011444	trough	-0.72	1304.03000011444	peak	4.17	4.89	cpap	6
40	10	1305.95500011444	trough	-0.97	1309.75500011444	peak	3.92	4.89	cpap	6
40	10	1312.28000011444	trough	-0.7	1316.05500011444	peak	3.81	4.51	cpap	6
40	10	1318.33000011444	trough	-0.53	1323.45500011444	peak	4.16	4.69	cpap	6
40	0	1331.50500011444	trough	-6.14	1333.85500011444	peak	-2.41	3.73	cpap	6
40	0	1336.50500011444	trough	-6.38	1339.05500011444	peak	-2.83	3.55	cpap	6
40	0	1341.70500011444	trough	-6.05	1343.98000011444	peak	-2.67	3.38	cpap	6
40	0	1346.28000011444	trough	-4.68	1348.50500011444	peak	-2.4	2.28	cpap	6
40	0	1350.90500011444	trough	-5.64	1352.83000011444	peak	-2.03	3.61	cpap	6
40	0	1356.40500011444	trough	-4.8	1358.55500011444	peak	-1.87	2.93	cpap	6
40	0	1360.55500011444	trough	-3.92	1362.10500011444	peak	-1.27	2.65	cpap	6
60	10	1709.65500011444	trough	-1.98	1713.95500011444	peak	1.2	3.18	cpap	6
60	10	1716.05500011444	trough	-1.64	1718.25500011444	peak	1.57	3.21	cpap	6
60	10	1721.10500011444	trough	-1.97	1723.53000011444	peak	1.84	3.81	cpap	6
60	10	1725.75500011444	trough	-1.78	1728.45500011444	peak	1.64	3.42	cpap	6
60	10	1731.05500011444	trough	-1.68	1732.88000011444	peak	2.06	3.74	cpap	6
60	10	1736.35500011444	trough	-1.77	1738.30500011444	peak	1.7	3.47	cpap	6
60	0	1741.68000011444	trough	-7.82	1743.75500011444	peak	-3.02	4.8	cpap	6
60	0	1746.00500011444	trough	-7.46	1748.05500011444	peak	-3.69	3.77	cpap	6
60	0	1751.18000011444	trough	-7.53	1754.00500011444	peak	-3.83	3.7	cpap	6
60	0	1756.53000011444	trough	-7.78	1760.53000011444	peak	-3.35	4.43	cpap	6
60	0	1763.45500011444	trough	-6.55	1767.13000011444	peak	-3.58	2.97	cpap	6
60	5	1775.00500011444	trough	-3.79	1777.73000011444	peak	0.4	4.19	cpap	6
60	5	1780.23000011444	trough	-3.74	1783.65500011444	peak	-0.33	3.41	cpap	6
60	5	1787.45500011444	trough	-3.41	1792.43000011444	peak	-0.27	3.14	cpap	6
60	5	1794.78000011444	trough	-3.41	1797.03000011444	peak	0.15	3.56	cpap	6
60	5	1801.00500011444	trough	-2.94	1804.08000011444	peak	-0.16	2.78	cpap	6
60	5	1806.83000011444	trough	-2.92	1809.13000011444	peak	0.42	3.34	cpap	6
60	5	1813.35500011444	trough	-2.27	1816.80500011444	peak	0.45	2.72	cpap	6
80	0	2143.58000011444	trough	-8.39	2145.75500011444	peak	-3.95	4.44	cpap	6
80	0	2149.58000011444	trough	-7.94	2152.40500011444	peak	-4.1	3.84	cpap	6
80	0	2161.85500011444	trough	-7.4	2165.08000011444	peak	-4.21	3.19	cpap	6
80	0	2168.15500011444	trough	-7.36	2170.68000011444	peak	-4.25	3.11	cpap	6
80	0	2173.60500011444	trough	-7.16	2176.40500011444	peak	-4.39	2.77	cpap	6
80	0	2178.83000011444	trough	-7.16	2180.48000011444	peak	-3.91	3.25	cpap	6
80	5	2189.95500011444	trough	-8.3	2192.25500011444	peak	-2.83	5.47	cpap	6
80	5	2194.75500011444	trough	-7.79	2197.43000011444	peak	-3.54	4.25	cpap	6
80	5	2200.30500011444	trough	-7.92	2202.35500011444	peak	-2.99	4.93	cpap	6
80	5	2205.53000011444	trough	-6.93	2208.55500011444	peak	-2.89	4.04	cpap	6
80	5	2211.10500011444	trough	-7.57	2213.15500011444	peak	-3.76	3.81	cpap	6
80	10	2215.65500011444	trough	-6.97	2217.93000011444	peak	-3.16	3.81	cpap	6
80	10	2221.33000011444	trough	-7.11	2223.43000011444	peak	-2.61	4.5	cpap	6
80	10	2225.45500011444	trough	-7.66	2227.33000011444	peak	-2.95	4.71	cpap	6
80	10	2229.98000011444	trough	-7.34	2231.93000011444	peak	-3.06	4.28	cpap	6
80	10	2234.60500011444	trough	-7.52	2236.88000011444	peak	-3.3	4.22	cpap	6
80	10	2239.00500011444	trough	-7.91	2240.90500011444	peak	-3.18	4.73	cpap	6
80	10	2243.88000011444	trough	-7.55	2245.65500011444	peak	-2.85	4.7	cpap	6
80	10	2249.43000011444	trough	-7.44	2252.00500011444	peak	-3.37	4.07	cpap	6
0	10	181.050000143051	trough	5.48	183.850000143051	peak	7.42	1.94	cpap	14
0	10	189.700000143051	trough	6.16	193.550000143051	peak	7.42	1.26	cpap	14
0	10	198.800000143051	trough	6.66	202.300000143051	peak	7.99	1.33	cpap	14
0	10	204.150000143051	trough	7.17	207.100000143051	peak	8	0.83	cpap	14
0	10	208.400000143051	trough	7.25	211.825000143051	peak	8.9	1.65	cpap	14
0	0	216.025000143051	trough	4.96	219.825000143051	peak	7.23	2.27	cpap	14
0	0	222.450000143051	trough	4.46	224.875000143051	peak	5.65	1.19	cpap	14
0	0	228.925000143051	trough	4.56	232.600000143051	peak	5.56	1	cpap	14
0	0	238.800000143051	trough	4.5	241.050000143051	peak	5.71	1.21	cpap	14
0	5	266.450000143051	trough	5.65	269.175000143051	peak	7.6	1.95	cpap	14
0	5	273.150000143051	trough	6.1	276.725000143051	peak	7.34	1.24	cpap	14
0	5	281.700000143051	trough	5.87	283.875000143051	peak	7.94	2.07	cpap	14
0	5	286.250000143051	trough	5.69	290.900000143051	peak	7.85	2.16	cpap	14
20	0	612.775000143051	trough	1.58	615.300000143051	peak	3.4	1.82	cpap	14
20	0	617.725000143051	trough	1.96	621.325000143051	peak	3.1	1.14	cpap	14
20	0	624.475000143051	trough	2.3	628.350000143051	peak	3.98	1.68	cpap	14
20	0	633.250000143051	trough	2.26	636.925000143051	peak	4.53	2.27	cpap	14
20	5	648.000000143051	trough	2.7	649.450000143051	peak	5.13	2.43	cpap	14
20	5	654.075000143051	trough	2.77	655.475000143051	peak	4.73	1.96	cpap	14
20	5	660.375000143051	trough	2.54	662.000000143051	peak	4.2	1.66	cpap	14
20	5	666.825000143051	trough	2.16	669.125000143051	peak	3.48	1.32	cpap	14
20	10	693.450000143051	trough	3.04	699.950000143051	peak	6.61	3.57	cpap	14
20	10	702.900000143051	trough	3.05	708.575000143051	peak	7.96	4.91	cpap	14
20	10	711.675000143051	trough	3.73	718.450000143051	peak	6.97	3.24	cpap	14
20	10	720.100000143051	trough	3.54	725.600000143051	peak	7.11	3.57	cpap	14
40	5	1051.72500014305	trough	-1.66	1053.92500014305	peak	4.19	5.85	cpap	14
40	5	1060.50000014305	trough	-0.83	1062.80000014305	peak	4.22	5.05	cpap	14
40	5	1068.50000014305	trough	-0.24	1071.32500014305	peak	3.29	3.53	cpap	14
40	10	1120.40000014305	trough	0.3	1121.37500014305	peak	6.54	6.24	cpap	14
40	10	1125.00000014305	trough	-0.14	1127.40000014305	peak	5.8	5.94	cpap	14
40	0	1147.95000014305	trough	-2.2	1150.47500014305	peak	2.18	4.38	cpap	14
40	0	1155.05000014305	trough	-1.86	1158.52500014305	peak	2.32	4.18	cpap	14
40	0	1161.50000014305	trough	-1.44	1163.97500014305	peak	2.09	3.53	cpap	14
60	10	1528.52500014305	trough	-2.37	1533.05000014305	peak	3.8	6.17	cpap	14
60	10	1536.75000014305	trough	-1.15	1542.80000014305	peak	9.76	10.91	cpap	14
60	10	1545.55000014305	trough	-1.93	1551.50000014305	peak	7.45	9.38	cpap	14
60	10	1553.77500014305	trough	-1.03	1558.97500014305	peak	7.01	8.04	cpap	14
60	10	1562.20000014305	trough	-2.07	1566.42500014305	peak	4.44	6.51	cpap	14
60	0	1585.40000014305	trough	-5.4	1587.52500014305	peak	2.49	7.89	cpap	14
60	0	1593.15000014305	trough	-3.89	1595.57500014305	peak	2.52	6.41	cpap	14
60	0	1600.62500014305	trough	-5.46	1602.80000014305	peak	2.4	7.86	cpap	14
60	5	1606.95000014305	trough	-3.92	1609.07500014305	peak	6.02	9.94	cpap	14
60	5	1613.05000014305	trough	-4.88	1615.37500014305	peak	6.79	11.67	cpap	14
60	5	1619.35000014305	trough	-2.94	1621.67500014305	peak	6.25	9.19	cpap	14
60	5	1625.82500014305	trough	-2.63	1628.72500014305	peak	6.86	9.49	cpap	14
60	5	1631.30000014305	trough	-3.86	1634.62500014305	peak	5.44	9.3	cpap	14
0	5	298.394999980927	trough	5.06	301.869999980927	peak	10.23	5.17	cpap	7
0	5	303.669999980927	trough	5.92	307.069999980927	peak	10.73	4.81	cpap	7
0	5	309.019999980927	trough	5.73	312.644999980927	peak	10.7	4.97	cpap	7
0	5	314.394999980927	trough	6.37	317.769999980927	peak	10.46	4.09	cpap	7
0	5	319.644999980927	trough	6.44	323.494999980927	peak	10.53	4.09	cpap	7
0	5	325.294999980927	trough	6.33	328.594999980927	peak	9.17	2.84	cpap	7
0	5	330.294999980927	trough	7.15	334.469999980927	peak	9.41	2.26	cpap	7
0	10	348.994999980927	trough	6.05	352.894999980927	peak	13.16	7.11	cpap	7
0	10	355.269999980927	trough	7.1	358.919999980927	peak	13.21	6.11	cpap	7
0	10	360.619999980927	trough	6.44	364.019999980927	peak	12.63	6.19	cpap	7
0	10	365.669999980927	trough	6.79	369.019999980927	peak	12.24	5.45	cpap	7
0	10	370.744999980927	trough	7.28	373.869999980927	peak	12.97	5.69	cpap	7
0	10	375.594999980927	trough	7.03	378.719999980927	peak	12.54	5.51	cpap	7
0	0	398.519999980927	trough	4.57	399.944999980927	peak	6.27	1.7	cpap	7
0	0	406.519999980927	trough	6.57	409.594999980927	peak	7.28	0.71	cpap	7
0	0	411.194999980927	trough	6.65	413.444999980927	peak	7.6	0.949999999999999	cpap	7
0	0	415.544999980927	trough	6.51	417.944999980927	peak	7.83	1.32	cpap	7
20	10	742.369999980927	trough	1.72	744.469999980926	peak	9.36	7.64	cpap	7
20	10	746.119999980927	trough	1.7	748.919999980926	peak	10.82	9.12	cpap	7
20	10	750.869999980927	trough	3.87	753.719999980926	peak	10.57	6.7	cpap	7
20	10	755.494999980927	trough	3.16	758.444999980926	peak	9.92	6.76	cpap	7
20	10	760.269999980927	trough	3.53	762.719999980926	peak	10.69	7.16	cpap	7
20	10	764.744999980927	trough	2.61	767.469999980926	peak	10.19	7.58	cpap	7
20	0	778.669999980926	trough	0.2	780.269999980927	peak	4.86	4.66	cpap	7
20	0	782.719999980926	trough	0.74	784.569999980926	peak	3.32	2.58	cpap	7
20	0	787.444999980926	trough	1.17	789.219999980926	peak	3.02	1.85	cpap	7
20	0	792.194999980926	trough	1.03	795.669999980926	peak	4.17	3.14	cpap	7
20	5	815.994999980927	trough	2.43	818.869999980927	peak	7.2	4.77	cpap	7
20	5	820.494999980927	trough	3.3	823.144999980927	peak	7.36	4.06	cpap	7
20	5	824.819999980926	trough	3.02	827.094999980926	peak	7.56	4.54	cpap	7
20	5	828.744999980927	trough	2.85	830.869999980927	peak	7.61	4.76	cpap	7
20	5	832.794999980926	trough	2.72	834.619999980927	peak	7.06	4.34	cpap	7
40	0	1135.74499998093	trough	4.9	1138.14499998093	peak	6.58	1.68	cpap	7
40	0	1140.14499998093	trough	4.94	1142.31999998093	peak	6.5	1.56	cpap	7
40	0	1144.06999998093	trough	5.71	1146.11999998093	peak	6.82	1.11	cpap	7
40	0	1148.39499998093	trough	5.6	1150.64499998093	peak	6.72	1.12	cpap	7
40	0	1152.71999998093	trough	5.96	1154.24499998093	peak	6.44	0.48	cpap	7
40	0	1156.01999998093	trough	5.68	1157.36999998093	peak	6.46	0.78	cpap	7
40	5	1161.01999998093	trough	4.98	1162.79499998093	peak	7.08	2.1	cpap	7
40	5	1165.01999998093	trough	4.73	1167.86999998093	peak	7.3	2.57	cpap	7
40	5	1171.14499998093	trough	2.35	1173.31999998093	peak	7.22	4.87	cpap	7
40	5	1175.29499998093	trough	5.17	1177.89499998093	peak	7.16	1.99	cpap	7
40	5	1179.96999998093	trough	5.31	1182.34499998093	peak	7.04	1.73	cpap	7
40	5	1184.44499998093	trough	5.26	1186.29499998093	peak	7.13	1.87	cpap	7
40	10	1188.94499998093	trough	5.37	1191.04499998093	peak	5.99	0.62	cpap	7
40	10	1192.21999998093	trough	5.81	1194.74499998093	peak	7.27	1.46	cpap	7
40	10	1196.16999998093	trough	5.23	1198.49499998093	peak	8.72	3.49	cpap	7
40	10	1200.36999998093	trough	4.91	1202.94499998093	peak	9.09	4.18	cpap	7
40	10	1204.99499998093	trough	4.06	1207.21999998093	peak	9.49	5.43	cpap	7
40	10	1209.46999998093	trough	3.97	1211.66999998093	peak	8.81	4.84	cpap	7
40	10	1213.86999998093	trough	3.84	1216.41999998093	peak	9.09	5.25	cpap	7
40	10	1219.01999998093	trough	3.07	1221.94499998093	peak	8.79	5.72	cpap	7
40	10	1224.06999998093	trough	3.27	1226.24499998093	peak	9.35	6.08	cpap	7
60	5	1554.99499998093	trough	5.02	1557.16999998093	peak	7.59	2.57	cpap	7
60	5	1559.14499998093	trough	5.55	1561.24499998093	peak	7.37	1.82	cpap	7
60	5	1563.61999998093	trough	4.89	1565.76999998093	peak	7.21	2.32	cpap	7
60	5	1567.71999998093	trough	4.59	1569.69499998093	peak	7.37	2.78	cpap	7
60	5	1571.56999998093	trough	4.71	1573.91999998093	peak	6.79	2.08	cpap	7
60	10	1587.61999998093	trough	2.86	1590.91999998093	peak	8.76	5.9	cpap	7
60	10	1593.19499998093	trough	1.8	1596.41999998093	peak	8.47	6.67	cpap	7
60	10	1597.86999998093	trough	5.14	1600.46999998093	peak	9.15	4.01	cpap	7
60	10	1602.24499998093	trough	4.06	1604.79499998093	peak	8.35	4.29	cpap	7
60	10	1606.41999998093	trough	3.93	1608.81999998093	peak	8.74	4.81	cpap	7
60	10	1610.39499998093	trough	5.21	1612.26999998093	peak	9.06	3.85	cpap	7
60	0	1618.39499998093	trough	3.74	1620.31999998093	peak	8.7	4.96	cpap	7
60	0	1622.96999998093	trough	4.83	1624.81999998093	peak	7.71	2.88	cpap	7
60	0	1627.51999998093	trough	2.24	1629.74499998093	peak	7.39	5.15	cpap	7
60	0	1631.49499998093	trough	5.81	1633.79499998093	peak	8.67	2.86	cpap	7
60	0	1635.96999998093	trough	6.15	1637.99499998093	peak	8.6	2.45	cpap	7
60	0	1640.21999998093	trough	5.09	1642.26999998093	peak	8.15	3.06	cpap	7
60	0	1644.06999998093	trough	5.51	1646.64499998093	peak	7.85	2.34	cpap	7
0	5	99.2300000667573	trough	1.31	100.880000066757	peak	12.24	10.93	cpap	8
0	5	104.180000066757	trough	2.02	105.930000066757	peak	12.67	10.65	cpap	8
0	5	108.755000066757	trough	1.65	110.330000066757	peak	12.56	10.91	cpap	8
0	5	113.505000066757	trough	3.39	115.455000066757	peak	12.5	9.11	cpap	8
0	10	118.580000066757	trough	3.54	120.505000066757	peak	14.87	11.33	cpap	8
0	10	124.080000066757	trough	1.19	125.905000066757	peak	15.36	14.17	cpap	8
0	10	130.005000066757	trough	3.33	131.755000066757	peak	14.69	11.36	cpap	8
0	10	135.030000066757	trough	3.75	136.680000066757	peak	15.36	11.61	cpap	8
0	10	140.055000066757	trough	3.75	141.755000066757	peak	14.22	10.47	cpap	8
0	0	146.205000066757	trough	3.13	147.805000066757	peak	9.67	6.54	cpap	8
0	0	150.755000066757	trough	1.66	152.380000066757	peak	9.49	7.83	cpap	8
0	0	155.605000066757	trough	2.1	157.130000066757	peak	8.78	6.68	cpap	8
0	0	160.655000066757	trough	1	162.280000066757	peak	8.4	7.4	cpap	8
0	0	165.230000066757	trough	0.84	166.830000066757	peak	8.14	7.3	cpap	8
20	10	475.530000066757	trough	1.09	477.205000066757	peak	13.15	12.06	cpap	8
20	10	479.005000066757	trough	0.46	480.580000066757	peak	15.02	14.56	cpap	8
20	10	482.855000066757	trough	-0.06	484.655000066757	peak	14.08	14.14	cpap	8
20	10	487.330000066757	trough	-1.48	488.955000066757	peak	15.05	16.53	cpap	8
20	10	491.905000066757	trough	1.12	493.530000066757	peak	14.46	13.34	cpap	8
20	0	499.930000066757	trough	1.84	501.330000066757	peak	8.77	6.93	cpap	8
20	0	504.530000066757	trough	0.49	506.105000066757	peak	8.39	7.9	cpap	8
20	0	509.155000066757	trough	-1.27	510.655000066757	peak	8.09	9.36	cpap	8
20	0	517.130000066757	trough	-3.23	518.780000066757	peak	8.97	12.2	cpap	8
20	0	522.980000066757	trough	-0.88	525.455000066757	peak	8.07	8.95	cpap	8
20	5	528.455000066757	trough	-0.97	530.005000066757	peak	10.19	11.16	cpap	8
20	5	532.880000066757	trough	-1.13	534.405000066757	peak	10.52	11.65	cpap	8
20	5	537.405000066757	trough	0.53	538.905000066757	peak	9.68	9.15	cpap	8
20	5	541.980000066757	trough	1.21	543.480000066757	peak	9.64	8.43	cpap	8
20	5	545.980000066757	trough	-0.12	547.580000066757	peak	10.6	10.72	cpap	8
20	5	549.955000066757	trough	-0.02	551.580000066757	peak	10.6	10.62	cpap	8
40	0	866.880000066757	trough	-1.81	868.505000066757	peak	8	9.81	cpap	8
40	0	871.355000066757	trough	-4.57	873.005000066757	peak	8.41	12.98	cpap	8
40	0	875.705000066757	trough	-2.84	877.605000066757	peak	7.43	10.27	cpap	8
40	0	880.605000066757	trough	-2.48	882.605000066757	peak	7.1	9.58	cpap	8
40	0	886.005000066757	trough	-1.45	888.405000066757	peak	5.79	7.24	cpap	8
40	5	892.755000066757	trough	-2.96	894.730000066757	peak	7.79	10.75	cpap	8
40	5	898.680000066757	trough	-3.44	900.480000066757	peak	8.29	11.73	cpap	8
40	5	904.105000066757	trough	-2.55	906.130000066757	peak	8.98	11.53	cpap	8
40	5	909.805000066757	trough	-1.87	912.180000066757	peak	8.75	10.62	cpap	8
40	5	916.330000066757	trough	-3.09	918.480000066757	peak	9.18	12.27	cpap	8
40	5	919.930000066757	trough	5.53	920.530000066757	peak	5.77	0.239999999999999	cpap	8
40	5	922.655000066757	trough	-2.32	924.730000066757	peak	9.42	11.74	cpap	8
40	10	928.380000066757	trough	-4.13	930.230000066757	peak	11.22	15.35	cpap	8
40	10	933.480000066757	trough	-1.79	935.480000066757	peak	11.95	13.74	cpap	8
40	10	939.105000066757	trough	-2.71	940.955000066757	peak	10.79	13.5	cpap	8
40	10	944.380000066757	trough	-4.09	946.205000066757	peak	11.58	15.67	cpap	8
40	10	949.480000066757	trough	-2.95	951.130000066757	peak	12.14	15.09	cpap	8
60	5	1267.85500006676	trough	-6.03	1269.68000006676	peak	7.66	13.69	cpap	8
60	5	1272.45500006676	trough	-3.75	1274.03000006676	peak	6.92	10.67	cpap	8
60	5	1277.33000006676	trough	-5.44	1279.03000006676	peak	9.39	14.83	cpap	8
60	5	1282.30500006676	trough	-2.9	1284.35500006676	peak	8.14	11.04	cpap	8
60	5	1288.40500006676	trough	-5.08	1290.18000006676	peak	8.79	13.87	cpap	8
60	5	1294.33000006676	trough	-2.45	1296.48000006676	peak	8.14	10.59	cpap	8
60	10	1300.75500006676	trough	-6.36	1302.53000006676	peak	9.41	15.77	cpap	8
60	10	1306.08000006676	trough	-2.96	1307.70500006676	peak	9.03	11.99	cpap	8
60	10	1311.23000006676	trough	-3.59	1312.93000006676	peak	9.1	12.69	cpap	8
60	10	1315.80500006676	trough	-4.47	1317.48000006676	peak	10.7	15.17	cpap	8
60	10	1320.18000006676	trough	-4.91	1321.93000006676	peak	11.2	16.11	cpap	8
60	0	1325.85500006676	trough	-5.35	1327.60500006676	peak	8.06	13.41	cpap	8
60	0	1329.60500006676	trough	-3.84	1331.33000006676	peak	7.68	11.52	cpap	8
60	0	1333.15500006676	trough	-3.3	1334.75500006676	peak	6.41	9.71	cpap	8
60	0	1337.00500006676	trough	-2.52	1338.68000006676	peak	6.11	8.63	cpap	8
60	0	1340.45500006676	trough	-3.34	1342.10500006676	peak	6.02	9.36	cpap	8
60	0	1344.08000006676	trough	-3.52	1345.70500006676	peak	6.24	9.76	cpap	8
80	10	1727.05500006676	trough	-2.94	1728.85500006676	peak	3.07	6.01	cpap	8
80	10	1730.28000006676	trough	-1.27	1733.00500006676	peak	4.94	6.21	cpap	8
80	10	1735.25500006676	trough	-3.8	1738.13000006676	peak	3.88	7.68	cpap	8
80	10	1739.88000006676	trough	-4.08	1742.35500006676	peak	2.96	7.04	cpap	8
80	10	1743.98000006676	trough	-4.68	1746.50500006676	peak	6.19	10.87	cpap	8
80	0	1752.93000006676	trough	-1.22	1754.50500006676	peak	5.48	6.7	cpap	8
80	0	1757.10500006676	trough	-4.42	1760.20500006676	peak	4.52	8.94	cpap	8
80	0	1761.85500006676	trough	-3.64	1763.53000006676	peak	5.2	8.84	cpap	8
80	0	1765.30500006676	trough	-3.77	1766.90500006676	peak	5.35	9.12	cpap	8
80	0	1771.48000006676	trough	-4.29	1773.15500006676	peak	4.94	9.23	cpap	8
80	0	1774.70500006676	trough	-2.09	1776.60500006676	peak	4.98	7.07	cpap	8
80	5	1779.03000006676	trough	-5.03	1781.60500006676	peak	6.3	11.33	cpap	8
80	5	1783.55500006676	trough	-3.71	1785.95500006676	peak	7.06	10.77	cpap	8
80	5	1787.80500006676	trough	-3.17	1789.78000006676	peak	8.1	11.27	cpap	8
80	5	1791.58000006676	trough	-6.23	1793.50500006676	peak	6.6	12.83	cpap	8
80	5	1795.78000006676	trough	-6.63	1798.33000006676	peak	7.39	14.02	cpap	8
80	5	1800.20500006676	trough	-4.71	1802.30500006676	peak	7.25	11.96	cpap	8
80	5	1804.73000006676	trough	-5.48	1807.40500006676	peak	6.67	12.15	cpap	8
0	0	132.724999952316	trough	1.39	134.449999952316	peak	12	10.61	cpap	20
0	0	136.874999952316	trough	2.41	138.549999952316	peak	11.75	9.34	cpap	20
0	0	141.024999952316	trough	3.98	142.649999952316	peak	11.34	7.36	cpap	20
0	0	144.849999952316	trough	4.46	146.524999952316	peak	11.18	6.72	cpap	20
0	0	149.024999952316	trough	4.37	150.624999952316	peak	10.48	6.11	cpap	20
0	5	161.849999952316	trough	5.12	163.649999952316	peak	13.61	8.49	cpap	20
0	5	166.474999952316	trough	5.3	168.199999952316	peak	14.02	8.72	cpap	20
0	5	170.549999952316	trough	5.72	172.124999952316	peak	14.85	9.13	cpap	20
0	5	174.599999952316	trough	5.26	176.274999952316	peak	14.63	9.37	cpap	20
0	5	178.574999952316	trough	4.52	180.199999952316	peak	16.49	11.97	cpap	20
0	5	182.474999952316	trough	6.74	184.149999952316	peak	16.05	9.31	cpap	20
0	10	190.149999952316	trough	5.17	191.824999952316	peak	17.08	11.91	cpap	20
0	10	193.724999952316	trough	5.25	195.474999952316	peak	16.73	11.48	cpap	20
0	10	197.549999952316	trough	5.2	199.249999952316	peak	15.26	10.06	cpap	20
0	10	201.474999952316	trough	5.35	203.149999952316	peak	18.11	12.76	cpap	20
20	5	519.674999952316	trough	-0.88	521.349999952316	peak	13.06	13.94	cpap	20
20	5	523.674999952316	trough	0.23	525.549999952316	peak	10.93	10.7	cpap	20
20	5	527.974999952316	trough	0.97	529.724999952316	peak	10.8	9.83	cpap	20
20	5	532.374999952316	trough	2.04	534.024999952316	peak	11.5	9.46	cpap	20
20	5	536.699999952316	trough	1.78	538.349999952316	peak	12.7	10.92	cpap	20
20	10	544.549999952316	trough	2.86	546.249999952316	peak	13.08	10.22	cpap	20
20	10	548.074999952316	trough	3.34	549.824999952316	peak	13.36	10.02	cpap	20
20	10	552.324999952316	trough	3.21	554.049999952316	peak	15.58	12.37	cpap	20
20	10	556.424999952316	trough	2.75	558.099999952316	peak	14.06	11.31	cpap	20
20	10	560.499999952316	trough	2.31	562.199999952316	peak	13.57	11.26	cpap	20
20	10	564.824999952316	trough	2.83	566.499999952316	peak	13.58	10.75	cpap	20
20	0	573.074999952316	trough	-1.78	574.674999952316	peak	9.54	11.32	cpap	20
20	0	576.549999952316	trough	-1.31	578.174999952316	peak	10.27	11.58	cpap	20
20	0	580.249999952316	trough	-1.06	581.999999952316	peak	8.51	9.57	cpap	20
20	0	584.099999952316	trough	-0.63	585.999999952316	peak	8.95	9.58	cpap	20
20	0	587.949999952316	trough	-0.63	589.749999952316	peak	8	8.63	cpap	20
20	0	591.674999952316	trough	-0.48	593.299999952316	peak	8.6	9.08	cpap	20
40	10	922.399999952316	trough	-2.6	924.174999952316	peak	13.17	15.77	cpap	20
40	10	926.224999952316	trough	-0.48	928.049999952316	peak	12.66	13.14	cpap	20
40	10	931.224999952316	trough	0.57	932.974999952316	peak	14.57	14	cpap	20
40	10	935.749999952316	trough	0.97	937.599999952316	peak	13.63	12.66	cpap	20
40	10	940.399999952316	trough	1.73	942.224999952316	peak	13.65	11.92	cpap	20
40	0	945.249999952316	trough	-4.42	946.949999952316	peak	9.37	13.79	cpap	20
40	0	948.874999952316	trough	-7.06	950.574999952316	peak	9.27	16.33	cpap	20
40	0	952.724999952316	trough	-5.17	954.499999952316	peak	9.59	14.76	cpap	20
40	0	956.374999952316	trough	-5.18	958.199999952316	peak	9.63	14.81	cpap	20
40	0	960.499999952316	trough	-3.84	962.524999952316	peak	8.48	12.32	cpap	20
40	0	964.399999952316	trough	-3.89	966.074999952316	peak	9.46	13.35	cpap	20
40	5	968.324999952316	trough	-2.86	970.099999952316	peak	12.53	15.39	cpap	20
40	5	972.049999952316	trough	-1.63	973.749999952316	peak	12.06	13.69	cpap	20
40	5	976.174999952316	trough	-1.24	977.924999952316	peak	11.84	13.08	cpap	20
40	5	980.774999952316	trough	-0.47	982.574999952316	peak	12.37	12.84	cpap	20
40	5	984.999999952316	trough	0.09	986.599999952316	peak	12.66	12.57	cpap	20
40	5	988.724999952316	trough	-0.14	990.499999952316	peak	12.14	12.28	cpap	20
