# Supplementary material for: Respiratory variations in pulse pressure and photoplethysmographic waveform amplitude during positive expiratory pressure and continuous positive airway pressure in a model of progressive hypovolemia
Source: PLoS One. 2019 Sep 27;14(9):e0223071. doi: 10.1371/journal.pone.0223071 (PMC6764667; doi:10.1371/journal.pone.0223071)
Supplement: S3 File — (ZIP) [file pone.0223071.s003.zip › Data_script/data_cvp_pep.txt]

lbnp	respmod	timetrough	category.trough	value.trough	timepeak	category.peak	value.peak	diff	mode	id
0	0	117.809999990463	trough	3.77	119.234999990463	peak	7.53	3.76	pep	1
0	0	120.884999990463	trough	1.89	122.959999990463	peak	6.58	4.69	pep	1
0	0	125.234999990463	trough	1.99	127.509999990463	peak	5.83	3.84	pep	1
0	0	129.284999990463	trough	2.77	131.359999990463	peak	9.09	6.32	pep	1
0	0	133.334999990463	trough	1.15	137.659999990463	peak	6.85	5.7	pep	1
0	0	139.309999990463	trough	1.72	141.234999990463	peak	7.15	5.43	pep	1
0	5	143.509999990463	trough	-1.87	145.784999990463	peak	6.32	8.19	pep	1
0	5	148.884999990463	trough	-1.38	150.984999990463	peak	5.85	7.23	pep	1
0	5	153.759999990463	trough	0.02	156.284999990463	peak	6.38	6.36	pep	1
0	5	159.234999990463	trough	0.86	161.334999990463	peak	6.71	5.85	pep	1
0	10	167.009999990463	trough	1.13	168.984999990463	peak	8.8	7.67	pep	1
0	10	170.884999990463	trough	-1.03	173.109999990463	peak	7.64	8.67	pep	1
0	10	176.134999990463	trough	0.7	178.459999990463	peak	7.84	7.14	pep	1
0	10	181.434999990463	trough	0.09	183.609999990463	peak	7.28	7.19	pep	1
0	10	185.734999990463	trough	0.04	187.584999990463	peak	6.87	6.83	pep	1
20	5	504.359999990463	trough	-4.58	506.184999990463	peak	5.06	9.64	pep	1
20	5	507.784999990463	trough	-2.93	509.309999990463	peak	7.13	10.06	pep	1
20	5	511.859999990463	trough	-4.68	513.634999990463	peak	6.35	11.03	pep	1
20	5	516.459999990463	trough	-1.85	518.134999990463	peak	7.73	9.58	pep	1
20	5	521.234999990463	trough	-0.85	523.059999990463	peak	7.61	8.46	pep	1
20	10	529.184999990463	trough	1.39	530.984999990463	peak	13.36	11.97	pep	1
20	10	533.034999990463	trough	-5.31	534.784999990463	peak	10.18	15.49	pep	1
20	10	537.334999990463	trough	-2.29	538.984999990463	peak	13.13	15.42	pep	1
20	10	541.434999990463	trough	-4.32	543.234999990463	peak	11.69	16.01	pep	1
20	10	545.984999990463	trough	-4.27	547.609999990463	peak	10.76	15.03	pep	1
20	10	550.084999990463	trough	-3.52	551.709999990463	peak	12.59	16.11	pep	1
20	0	555.934999990463	trough	0.49	557.259999990463	peak	5.26	4.77	pep	1
20	0	558.909999990463	trough	-0.9	560.434999990463	peak	5.07	5.97	pep	1
20	0	562.759999990463	trough	-0.96	564.434999990463	peak	4.19	5.15	pep	1
20	0	566.509999990463	trough	-1.7	568.159999990463	peak	4.16	5.86	pep	1
20	0	570.284999990463	trough	-1.43	571.809999990463	peak	4.23	5.66	pep	1
40	10	884.384999990463	trough	-3.94	886.059999990463	peak	11.33	15.27	pep	1
40	10	888.434999990463	trough	-4.66	890.184999990463	peak	11.04	15.7	pep	1
40	10	892.734999990463	trough	-4.48	894.459999990463	peak	10.77	15.25	pep	1
40	10	897.034999990463	trough	-4.32	898.634999990463	peak	10.99	15.31	pep	1
40	10	901.184999990463	trough	-4.24	902.709999990463	peak	10.99	15.23	pep	1
40	0	905.084999990463	trough	-2.38	906.634999990463	peak	4.63	7.01	pep	1
40	0	909.109999990463	trough	-3.09	910.684999990463	peak	4.18	7.27	pep	1
40	0	913.384999990463	trough	-4.47	915.009999990463	peak	4.14	8.61	pep	1
40	0	917.134999990463	trough	-3.07	918.784999990463	peak	3.95	7.02	pep	1
40	0	920.684999990463	trough	-3.02	922.384999990463	peak	2.47	5.49	pep	1
40	5	928.459999990463	trough	-5.71	930.259999990463	peak	6.06	11.77	pep	1
40	5	933.184999990463	trough	-5.42	934.909999990463	peak	5.78	11.2	pep	1
40	5	938.484999990463	trough	-4.71	940.284999990463	peak	6.73	11.44	pep	1
40	5	943.034999990463	trough	-5.13	944.709999990463	peak	5.72	10.85	pep	1
60	0	1240.45999999046	trough	-2.83	1242.68499999046	peak	5.41	8.24	pep	1
60	0	1244.53499999046	trough	-5.75	1246.30999999046	peak	3.52	9.27	pep	1
60	0	1249.28499999046	trough	-3.27	1251.25999999046	peak	4.06	7.33	pep	1
60	0	1253.33499999046	trough	-4.75	1255.40999999046	peak	3.15	7.9	pep	1
60	0	1257.65999999046	trough	-2.55	1259.50999999046	peak	3.55	6.1	pep	1
60	5	1261.13499999046	trough	-4.68	1262.70999999046	peak	5.08	9.76	pep	1
60	5	1265.50999999046	trough	-5.17	1267.25999999046	peak	5.08	10.25	pep	1
60	5	1271.38499999046	trough	-4.74	1274.20999999046	peak	5.2	9.94	pep	1
60	5	1278.10999999046	trough	-4.88	1280.00999999046	peak	5.69	10.57	pep	1
60	5	1284.48499999046	trough	-6.15	1286.50999999046	peak	5.83	11.98	pep	1
60	10	1290.10999999046	trough	-3.58	1293.83499999046	peak	8.53	12.11	pep	1
60	10	1295.65999999046	trough	-6.94	1297.73499999046	peak	9.52	16.46	pep	1
60	10	1300.33499999046	trough	-5.65	1302.15999999046	peak	7.96	13.61	pep	1
60	10	1304.98499999046	trough	-5.4	1306.73499999046	peak	7.69	13.09	pep	1
60	10	1310.13499999046	trough	-7.33	1311.93499999046	peak	8.55	15.88	pep	1
80	5	1633.33499999046	trough	-5.35	1634.85999999046	peak	5.68	11.03	pep	1
80	5	1637.43499999046	trough	-4.77	1639.10999999046	peak	5.44	10.21	pep	1
80	5	1642.28499999046	trough	-5.58	1644.03499999046	peak	5.28	10.86	pep	1
80	5	1646.90999999046	trough	-3.88	1648.58499999046	peak	4.52	8.4	pep	1
80	5	1651.28499999046	trough	-4.5	1652.90999999046	peak	4.72	9.22	pep	1
80	10	1659.45999999046	trough	-3.54	1661.23499999046	peak	10.54	14.08	pep	1
80	10	1663.08499999046	trough	-4.63	1664.75999999046	peak	8.77	13.4	pep	1
80	10	1667.98499999046	trough	-3.9	1669.68499999046	peak	8.79	12.69	pep	1
80	10	1672.73499999046	trough	-4.43	1674.48499999046	peak	8.59	13.02	pep	1
80	10	1677.25999999046	trough	-4.23	1678.88499999046	peak	10.72	14.95	pep	1
80	0	1687.50999999046	trough	-2.08	1689.00999999046	peak	3.22	5.3	pep	1
80	0	1690.95999999046	trough	-3.56	1692.70999999046	peak	1.45	5.01	pep	1
80	0	1694.95999999046	trough	-3.5	1696.53499999046	peak	2.56	6.06	pep	1
80	0	1698.55999999046	trough	-4.71	1700.13499999046	peak	1.54	6.25	pep	1
0	10	96.6550001144409	trough	-0.62	98.9300001144409	peak	9.55	10.17	pep	6
0	10	101.305000114441	trough	-0.74	104.880000114441	peak	8.47	9.21	pep	6
0	10	107.180000114441	trough	-0.47	111.105000114441	peak	8.43	8.9	pep	6
0	10	113.705000114441	trough	0.71	115.680000114441	peak	8.45	7.74	pep	6
0	10	120.455000114441	trough	1.63	122.355000114441	peak	8.39	6.76	pep	6
0	5	129.680000114441	trough	2.63	132.480000114441	peak	4.98	2.35	pep	6
0	5	135.755000114441	trough	0.81	137.430000114441	peak	5.43	4.62	pep	6
0	5	142.255000114441	trough	1.18	143.930000114441	peak	4.86	3.68	pep	6
0	0	169.905000114441	trough	3.69	171.730000114441	peak	5.91	2.22	pep	6
0	0	175.830000114441	trough	3.87	178.955000114441	peak	6.34	2.47	pep	6
0	0	182.355000114441	trough	3.51	185.480000114441	peak	6.46	2.95	pep	6
0	0	189.305000114441	trough	3.9	191.980000114441	peak	5.72	1.82	pep	6
0	0	195.005000114441	trough	3.89	198.055000114441	peak	5.73	1.84	pep	6
20	5	1060.75500011444	trough	-4.4	1064.18000011444	peak	0.81	5.21	pep	6
20	5	1068.90500011444	trough	-3.89	1074.03000011444	peak	1.61	5.5	pep	6
20	5	1077.38000011444	trough	-3.73	1083.68000011444	peak	0.84	4.57	pep	6
20	5	1087.38000011444	trough	-4.42	1093.73000011444	peak	0.41	4.83	pep	6
20	5	1097.60500011444	trough	-4.41	1103.83000011444	peak	0.67	5.08	pep	6
20	5	1107.48000011444	trough	-5.36	1113.95500011444	peak	0.38	5.74	pep	6
20	5	1117.08000011444	trough	-4.97	1122.65500011444	peak	0.23	5.2	pep	6
20	10	1129.58000011444	trough	-5.84	1135.30500011444	peak	4.26	10.1	pep	6
20	10	1138.93000011444	trough	-6.25	1143.25500011444	peak	5.87	12.12	pep	6
20	10	1146.53000011444	trough	-6.89	1151.55500011444	peak	5.83	12.72	pep	6
20	10	1155.10500011444	trough	-7.51	1160.08000011444	peak	5.86	13.37	pep	6
20	10	1164.35500011444	trough	-8.31	1168.30500011444	peak	5.9	14.21	pep	6
20	0	1171.18000011444	trough	-5.28	1174.73000011444	peak	-1.84	3.44	pep	6
20	0	1177.08000011444	trough	-4.84	1180.30500011444	peak	-1.83	3.01	pep	6
20	0	1182.68000011444	trough	-4.63	1185.40500011444	peak	-1.36	3.27	pep	6
20	0	1188.03000011444	trough	-4.48	1191.20500011444	peak	-0.91	3.57	pep	6
20	0	1193.58000011444	trough	-4.85	1196.70500011444	peak	-1.49	3.36	pep	6
20	0	1199.05500011444	trough	-4.81	1202.43000011444	peak	-0.87	3.94	pep	6
20	0	1205.03000011444	trough	-4.32	1207.85500011444	peak	-0.47	3.85	pep	6
40	5	1060.75500011444	trough	-5.06	1065.78000011444	peak	0.18	5.24	pep	6
40	5	1068.90500011444	trough	-4.66	1074.03000011444	peak	0.79	5.45	pep	6
40	5	1077.40500011444	trough	-4.32	1083.18000011444	peak	0.44	4.76	pep	6
40	5	1087.00500011444	trough	-5	1089.85500011444	peak	-0.17	4.83	pep	6
40	5	1097.68000011444	trough	-4.85	1104.03000011444	peak	0.23	5.08	pep	6
40	5	1107.43000011444	trough	-5.61	1113.90500011444	peak	0.26	5.87	pep	6
40	5	1117.23000011444	trough	-4.92	1122.98000011444	peak	0.29	5.21	pep	6
40	10	1129.58000011444	trough	-5.52	1135.30500011444	peak	4.56	10.08	pep	6
40	10	1138.90500011444	trough	-5.75	1143.25500011444	peak	6.29	12.04	pep	6
40	10	1146.55500011444	trough	-6.23	1151.55500011444	peak	6.36	12.59	pep	6
40	10	1155.10500011444	trough	-6.76	1160.13000011444	peak	6.45	13.21	pep	6
40	10	1164.35500011444	trough	-7.56	1168.28000011444	peak	6.49	14.05	pep	6
40	0	1171.18000011444	trough	-5.32	1174.55500011444	peak	-1.89	3.43	pep	6
40	0	1177.15500011444	trough	-5.07	1180.63000011444	peak	-1.86	3.21	pep	6
40	0	1182.70500011444	trough	-5.03	1185.65500011444	peak	-1.62	3.41	pep	6
40	0	1187.90500011444	trough	-4.68	1191.08000011444	peak	-1.14	3.54	pep	6
40	0	1193.53000011444	trough	-5.07	1196.28000011444	peak	-1.59	3.48	pep	6
40	0	1199.15500011444	trough	-4.61	1202.13000011444	peak	-1.27	3.34	pep	6
40	0	1204.85500011444	trough	-4.61	1207.98000011444	peak	-0.57	4.04	pep	6
60	10	1554.25500011444	trough	-6.22	1557.43000011444	peak	2.44	8.66	pep	6
60	10	1563.03000011444	trough	-6.97	1569.38000011444	peak	3.13	10.1	pep	6
60	10	1572.45500011444	trough	-7.32	1578.75500011444	peak	2.78	10.1	pep	6
60	10	1581.35500011444	trough	-7.21	1586.60500011444	peak	4.04	11.25	pep	6
60	10	1589.33000011444	trough	-7.2	1594.93000011444	peak	3.99	11.19	pep	6
60	10	1598.65500011444	trough	-7.48	1602.40500011444	peak	3.68	11.16	pep	6
60	0	1606.08000011444	trough	-6.5	1609.60500011444	peak	-2.64	3.86	pep	6
60	0	1612.78000011444	trough	-5.92	1615.28000011444	peak	-3.66	2.26	pep	6
60	0	1617.58000011444	trough	-5.88	1620.58000011444	peak	-3.52	2.36	pep	6
60	0	1623.00500011444	trough	-5.68	1626.48000011444	peak	-3.24	2.44	pep	6
60	0	1629.43000011444	trough	-5.74	1633.28000011444	peak	-3.21	2.53	pep	6
60	0	1636.23000011444	trough	-5.59	1639.28000011444	peak	-2.89	2.7	pep	6
60	5	1643.50500011444	trough	-6.36	1648.60500011444	peak	0.17	6.53	pep	6
60	5	1651.35500011444	trough	-6.96	1657.45500011444	peak	0.61	7.57	pep	6
60	5	1661.45500011444	trough	-6.83	1667.13000011444	peak	0.5	7.33	pep	6
60	5	1671.33000011444	trough	-7.28	1678.53000011444	peak	0.79	8.07	pep	6
60	5	1680.88000011444	trough	-8.43	1685.90500011444	peak	1.15	9.58	pep	6
80	0	2013.33000011444	trough	-6.43	2015.28000011444	peak	-3	3.43	pep	6
80	0	2017.50500011444	trough	-7.1	2019.53000011444	peak	-3.16	3.94	pep	6
80	0	2021.53000011444	trough	-6.45	2023.50500011444	peak	-3.34	3.11	pep	6
80	0	2025.73000011444	trough	-6.75	2027.98000011444	peak	-3.49	3.26	pep	6
80	0	2030.23000011444	trough	-7.11	2034.93000011444	peak	-3.67	3.44	pep	6
80	5	2044.70500011444	trough	-8.98	2049.73000011444	peak	1.5	10.48	pep	6
80	5	2052.93000011444	trough	-7.99	2057.00500011444	peak	1.69	9.68	pep	6
80	5	2060.75500011444	trough	-9.47	2065.58000011444	peak	0.91	10.38	pep	6
80	5	2068.38000011444	trough	-9.68	2073.83000011444	peak	0.84	10.52	pep	6
80	10	2079.78000011444	trough	-9.21	2084.38000011444	peak	4.69	13.9	pep	6
80	10	2087.65500011444	trough	-9.92	2092.60500011444	peak	4.9	14.82	pep	6
80	10	2095.58000011444	trough	-10.59	2097.93000011444	peak	3.21	13.8	pep	6
80	10	2101.40500011444	trough	-10.21	2106.08000011444	peak	3.7	13.91	pep	6
80	10	2109.15500011444	trough	-9.95	2113.65500011444	peak	5.3	15.25	pep	6
80	10	2116.65500011444	trough	-9.93	2120.80500011444	peak	5.08	15.01	pep	6
80	10	2123.38000011444	trough	-10.18	2127.05500011444	peak	3.63	13.81	pep	6
0	5	192.494999980927	trough	7.63	199.069999980927	peak	12	4.37	pep	7
0	5	203.244999980927	trough	7.87	204.769999980927	peak	10.74	2.87	pep	7
0	5	211.644999980927	trough	7.29	215.569999980927	peak	9.74	2.45	pep	7
0	5	217.144999980927	trough	6.58	221.519999980927	peak	10.71	4.13	pep	7
0	10	227.419999980927	trough	4.42	231.319999980927	peak	14.03	9.61	pep	7
0	10	233.169999980927	trough	5.33	237.569999980927	peak	13.7	8.37	pep	7
0	10	239.544999980927	trough	5.31	244.469999980927	peak	14.32	9.01	pep	7
0	10	246.344999980927	trough	5.3	250.719999980927	peak	15.02	9.72	pep	7
0	10	252.844999980927	trough	6.03	257.844999980927	peak	14.91	8.88	pep	7
0	0	263.244999980927	trough	4.67	265.919999980927	peak	7.26	2.59	pep	7
0	0	268.294999980927	trough	5.6	270.944999980927	peak	7.37	1.77	pep	7
0	0	272.619999980927	trough	5.36	275.144999980927	peak	6.82	1.46	pep	7
0	0	278.119999980927	trough	4.85	281.294999980927	peak	7.64	2.79	pep	7
0	0	283.269999980927	trough	5.87	285.919999980927	peak	7.82	1.95	pep	7
0	0	291.094999980927	trough	6.78	292.719999980927	peak	9.1	2.32	pep	7
20	10	638.694999980926	trough	3.29	641.744999980927	peak	10.77	7.48	pep	7
20	10	643.894999980927	trough	2.4	647.519999980927	peak	10.42	8.02	pep	7
20	10	649.594999980926	trough	2.43	653.569999980926	peak	10.59	8.16	pep	7
20	10	655.694999980926	trough	1.56	659.569999980926	peak	10.57	9.01	pep	7
20	10	661.744999980927	trough	0.8	664.769999980927	peak	10.3	9.5	pep	7
20	10	666.744999980927	trough	0.22	670.119999980927	peak	9.79	9.57	pep	7
20	0	675.819999980926	trough	0.81	678.044999980926	peak	3.78	2.97	pep	7
20	0	679.944999980926	trough	1.79	682.444999980926	peak	4	2.21	pep	7
20	0	684.469999980926	trough	2.11	687.019999980927	peak	4.14	2.03	pep	7
20	0	688.994999980927	trough	1.45	690.969999980926	peak	3.72	2.27	pep	7
20	0	692.919999980926	trough	0.92	694.969999980926	peak	3.47	2.55	pep	7
20	0	696.669999980926	trough	1.51	698.919999980926	peak	4.14	2.63	pep	7
20	5	702.969999980926	trough	-0.35	705.894999980927	peak	5.88	6.23	pep	7
20	5	708.069999980926	trough	1	710.969999980926	peak	5.92	4.92	pep	7
20	5	712.694999980926	trough	1.1	715.294999980926	peak	5.52	4.42	pep	7
20	5	717.169999980926	trough	0.48	719.794999980926	peak	5.6	5.12	pep	7
20	5	721.519999980927	trough	0.73	724.019999980927	peak	5.61	4.88	pep	7
20	5	725.494999980927	trough	1.97	727.144999980927	peak	5.69	3.72	pep	7
40	0	1050.94499998093	trough	4.56	1053.11999998093	peak	5.91	1.35	pep	7
40	0	1055.91999998093	trough	4.63	1058.79499998093	peak	6.17	1.54	pep	7
40	0	1061.21999998093	trough	4.71	1063.56999998093	peak	6.03	1.32	pep	7
40	0	1065.96999998093	trough	4.53	1068.06999998093	peak	5.54	1.01	pep	7
40	0	1070.09499998093	trough	4.71	1073.76999998093	peak	6.14	1.43	pep	7
40	5	1078.16999998093	trough	3.75	1080.44499998093	peak	5.55	1.8	pep	7
40	5	1082.54499998093	trough	3.77	1085.51999998093	peak	5.93	2.16	pep	7
40	5	1087.46999998093	trough	3.99	1090.26999998093	peak	6.04	2.05	pep	7
40	5	1092.34499998093	trough	4.31	1094.86999998093	peak	6.09	1.78	pep	7
40	5	1097.24499998093	trough	3.95	1100.81999998093	peak	6.56	2.61	pep	7
40	10	1107.39499998093	trough	3.89	1109.81999998093	peak	8.05	4.16	pep	7
40	10	1111.66999998093	trough	4.42	1114.14499998093	peak	8.32	3.9	pep	7
40	10	1115.94499998093	trough	4.55	1118.31999998093	peak	8	3.45	pep	7
40	10	1120.14499998093	trough	4.59	1122.51999998093	peak	8	3.41	pep	7
40	10	1124.61999998093	trough	4.56	1126.69499998093	peak	7.91	3.35	pep	7
40	10	1128.61999998093	trough	4.51	1131.09499998093	peak	8.1	3.59	pep	7
60	5	1437.29499998093	trough	4.04	1439.74499998093	peak	5.89	1.85	pep	7
60	5	1441.76999998093	trough	4.33	1444.86999998093	peak	6.91	2.58	pep	7
60	5	1448.14499998093	trough	5.35	1450.36999998093	peak	6.45	1.1	pep	7
60	5	1452.61999998093	trough	4.79	1454.81999998093	peak	6.21	1.42	pep	7
60	5	1457.14499998093	trough	5	1460.34499998093	peak	6.64	1.64	pep	7
60	10	1465.66999998093	trough	4.68	1468.39499998093	peak	8.53	3.85	pep	7
60	10	1470.44499998093	trough	4.88	1473.41999998093	peak	9	4.12	pep	7
60	10	1475.79499998093	trough	4.29	1478.89499998093	peak	9	4.71	pep	7
60	10	1481.14499998093	trough	3.77	1484.29499998093	peak	9.34	5.57	pep	7
60	10	1486.76999998093	trough	4.25	1489.76999998093	peak	9.48	5.23	pep	7
60	0	1498.51999998093	trough	5.05	1500.66999998093	peak	6.54	1.49	pep	7
60	0	1502.46999998093	trough	5.49	1504.59499998093	peak	7.05	1.56	pep	7
60	0	1506.89499998093	trough	4.93	1509.06999998093	peak	6.5	1.57	pep	7
60	0	1511.21999998093	trough	5.12	1513.51999998093	peak	6.85	1.73	pep	7
60	0	1515.71999998093	trough	5.09	1517.94499998093	peak	6.93	1.84	pep	7
0	5	34.6300000667572	trough	3.8	36.2300000667573	peak	10.55	6.75	pep	8
0	5	37.8550000667573	trough	5.85	39.2550000667572	peak	9.83	3.98	pep	8
0	5	40.5300000667572	trough	5.99	41.9300000667572	peak	11.17	5.18	pep	8
0	5	43.4300000667572	trough	5.15	44.8050000667572	peak	9.67	4.52	pep	8
0	5	46.2050000667572	trough	5.33	47.5800000667572	peak	9	3.67	pep	8
0	10	51.8550000667573	trough	5.02	55.6550000667572	peak	12.57	7.55	pep	8
0	10	56.9050000667572	trough	3.17	58.2050000667572	peak	12.49	9.32	pep	8
0	10	59.5800000667572	trough	2.22	61.0050000667572	peak	13.1	10.88	pep	8
0	10	62.3800000667572	trough	2.29	63.7550000667572	peak	12.88	10.59	pep	8
0	0	65.2300000667573	trough	3.69	66.5050000667572	peak	8.11	4.42	pep	8
0	0	67.7800000667572	trough	3.92	69.0550000667572	peak	8.23	4.31	pep	8
0	0	70.4300000667572	trough	4.65	71.8550000667573	peak	8.33	3.68	pep	8
0	0	73.2300000667573	trough	4.61	74.6050000667573	peak	8.13	3.52	pep	8
0	0	76.0550000667572	trough	4.6	77.4800000667573	peak	7.9	3.3	pep	8
20	10	410.605000066757	trough	0.77	412.155000066757	peak	10.98	10.21	pep	8
20	10	415.030000066757	trough	2.32	416.680000066757	peak	11.63	9.31	pep	8
20	10	419.205000066757	trough	-1.59	421.280000066757	peak	11.8	13.39	pep	8
20	10	423.405000066757	trough	-5.46	425.605000066757	peak	12.66	18.12	pep	8
20	10	427.805000066757	trough	-3.14	429.780000066757	peak	12.47	15.61	pep	8
20	0	433.655000066757	trough	2.63	435.030000066757	peak	7.58	4.95	pep	8
20	0	436.655000066757	trough	1.76	438.205000066757	peak	7.1	5.34	pep	8
20	0	440.655000066757	trough	2.17	442.205000066757	peak	7.23	5.06	pep	8
20	0	444.205000066757	trough	2.16	445.730000066757	peak	6.82	4.66	pep	8
20	0	450.005000066757	trough	2.57	451.430000066757	peak	6.15	3.58	pep	8
20	5	453.705000066757	trough	1.65	455.205000066757	peak	9.26	7.61	pep	8
20	5	456.830000066757	trough	0.25	458.405000066757	peak	9.17	8.92	pep	8
20	5	460.730000066757	trough	0.51	462.305000066757	peak	9.46	8.95	pep	8
20	5	464.680000066757	trough	0.32	466.305000066757	peak	9.73	9.41	pep	8
20	5	468.580000066757	trough	0.67	470.105000066757	peak	9.23	8.56	pep	8
40	0	800.830000066757	trough	-1.95	802.155000066757	peak	7.14	9.09	pep	8
40	0	803.405000066757	trough	-1.13	804.580000066757	peak	6.06	7.19	pep	8
40	0	805.805000066757	trough	-1.51	807.230000066757	peak	6.45	7.96	pep	8
40	5	813.930000066757	trough	-1.88	815.605000066757	peak	7.67	9.55	pep	8
40	5	818.805000066757	trough	-1.95	820.355000066757	peak	8.51	10.46	pep	8
40	5	823.205000066757	trough	-2.96	824.905000066757	peak	8.64	11.6	pep	8
40	5	828.330000066757	trough	-3.49	830.030000066757	peak	8.6	12.09	pep	8
40	5	832.655000066757	trough	-3.78	834.180000066757	peak	9.31	13.09	pep	8
40	10	840.130000066757	trough	-5.03	841.805000066757	peak	13.3	18.33	pep	8
40	10	843.705000066757	trough	-4.86	845.305000066757	peak	14.13	18.99	pep	8
40	10	848.080000066757	trough	-3.56	849.655000066757	peak	13.58	17.14	pep	8
40	10	852.630000066757	trough	-1.94	854.155000066757	peak	15.32	17.26	pep	8
40	10	856.555000066757	trough	-4.03	858.130000066757	peak	14.83	18.86	pep	8
60	5	1196.35500006676	trough	-3.44	1197.83000006676	peak	7.14	10.58	pep	8
60	5	1199.68000006676	trough	-6.09	1201.40500006676	peak	7.67	13.76	pep	8
60	5	1203.73000006676	trough	-6.13	1205.45500006676	peak	8.72	14.85	pep	8
60	5	1207.33000006676	trough	-3.83	1208.93000006676	peak	8.08	11.91	pep	8
60	5	1210.78000006676	trough	-4.41	1212.35500006676	peak	8.45	12.86	pep	8
60	10	1218.00500006676	trough	-3.65	1219.85500006676	peak	10.81	14.46	pep	8
60	10	1221.68000006676	trough	-4.38	1223.28000006676	peak	11.67	16.05	pep	8
60	10	1226.75500006676	trough	-4.71	1228.58000006676	peak	10.54	15.25	pep	8
60	10	1231.15500006676	trough	-5.55	1232.98000006676	peak	13.09	18.64	pep	8
60	10	1235.25500006676	trough	-5.08	1237.03000006676	peak	10.74	15.82	pep	8
60	0	1239.93000006676	trough	-2.07	1241.43000006676	peak	6.7	8.77	pep	8
60	0	1242.95500006676	trough	-1.96	1244.63000006676	peak	6.9	8.86	pep	8
60	0	1246.38000006676	trough	-2.15	1247.83000006676	peak	7.27	9.42	pep	8
60	0	1250.53000006676	trough	-2.18	1252.38000006676	peak	5.29	7.47	pep	8
60	0	1254.65500006676	trough	-3.35	1256.23000006676	peak	6.57	9.92	pep	8
80	10	1654.43000006676	trough	-4.15	1656.20500006676	peak	5.72	9.87	pep	8
80	10	1657.95500006676	trough	-2	1659.58000006676	peak	7.27	9.27	pep	8
80	10	1661.40500006676	trough	-2.64	1663.20500006676	peak	7.01	9.65	pep	8
80	10	1665.00500006676	trough	-2.29	1666.85500006676	peak	6.71	9	pep	8
80	10	1668.68000006676	trough	-1.8	1670.43000006676	peak	6.2	8	pep	8
80	0	1672.35500006676	trough	0.31	1675.48000006676	peak	4.35	4.04	pep	8
80	0	1677.23000006676	trough	-0.58	1679.63000006676	peak	3.67	4.25	pep	8
80	0	1681.58000006676	trough	-1.86	1685.03000006676	peak	4.07	5.93	pep	8
80	0	1686.93000006676	trough	-0.85	1690.43000006676	peak	4.16	5.01	pep	8
80	0	1692.20500006676	trough	-1.38	1694.50500006676	peak	3.1	4.48	pep	8
80	5	1701.48000006676	trough	-3.33	1703.40500006676	peak	3.86	7.19	pep	8
80	5	1705.25500006676	trough	-2.34	1707.50500006676	peak	3.74	6.08	pep	8
80	5	1709.30500006676	trough	-2.46	1711.65500006676	peak	3.59	6.05	pep	8
80	5	1713.45500006676	trough	-1.59	1715.80500006676	peak	3.09	4.68	pep	8
0	10	83.195000076294	trough	6.54	84.770000076294	peak	14.91	8.37	pep	10
0	10	86.4200000762939	trough	3.56	88.195000076294	peak	15.68	12.12	pep	10
0	10	90.395000076294	trough	5.13	92.0450000762939	peak	14.14	9.01	pep	10
0	10	94.595000076294	trough	5.18	96.145000076294	peak	13.83	8.65	pep	10
0	10	98.2450000762939	trough	5.32	99.770000076294	peak	14.08	8.76	pep	10
0	0	101.220000076294	trough	5.07	102.520000076294	peak	8.33	3.26	pep	10
0	0	103.945000076294	trough	6.69	105.345000076294	peak	7.47	0.779999999999999	pep	10
0	0	106.970000076294	trough	6.53	109.745000076294	peak	8.47	1.94	pep	10
0	0	111.120000076294	trough	6.9	113.245000076294	peak	8.52	1.62	pep	10
0	0	115.045000076294	trough	6.78	117.020000076294	peak	8.04	1.26	pep	10
0	0	118.395000076294	trough	6.54	119.820000076294	peak	8.69	2.15	pep	10
0	0	121.095000076294	trough	7.1	122.620000076294	peak	9.3	2.2	pep	10
0	5	124.720000076294	trough	5.48	126.195000076294	peak	9.18	3.7	pep	10
0	5	128.420000076294	trough	5.45	129.970000076294	peak	9.73	4.28	pep	10
0	5	132.245000076294	trough	5.32	133.745000076294	peak	9.24	3.92	pep	10
0	5	136.420000076294	trough	4.46	137.970000076294	peak	8.5	4.04	pep	10
0	5	140.595000076294	trough	5.39	141.945000076294	peak	9.04	3.65	pep	10
20	0	445.470000076294	trough	4.78	446.945000076294	peak	6.15	1.37	pep	10
20	0	448.570000076294	trough	4.79	450.295000076294	peak	6.07	1.28	pep	10
20	0	451.620000076294	trough	5.47	453.320000076294	peak	6.74	1.27	pep	10
20	0	458.195000076294	trough	5.57	459.420000076294	peak	6.61	1.04	pep	10
20	5	464.645000076294	trough	5.77	468.495000076294	peak	7.9	2.13	pep	10
20	5	469.970000076294	trough	4.54	471.345000076294	peak	7.94	3.4	pep	10
20	5	474.070000076294	trough	5.26	475.645000076294	peak	7.6	2.34	pep	10
20	5	477.870000076294	trough	5.2	479.345000076294	peak	7.84	2.64	pep	10
20	5	481.570000076294	trough	4.97	483.095000076294	peak	8.29	3.32	pep	10
20	10	489.895000076294	trough	1.63	491.545000076294	peak	12.35	10.72	pep	10
20	10	493.420000076294	trough	2.69	495.070000076294	peak	12.85	10.16	pep	10
20	10	497.170000076294	trough	3.24	498.795000076294	peak	12.47	9.23	pep	10
20	10	500.795000076294	trough	3.14	502.395000076294	peak	13.1	9.96	pep	10
40	5	782.145000076294	trough	1.57	783.570000076294	peak	6.85	5.28	pep	10
40	5	786.595000076294	trough	0.83	788.020000076294	peak	6.12	5.29	pep	10
40	5	790.820000076294	trough	0.8	792.370000076294	peak	6.64	5.84	pep	10
40	5	795.345000076294	trough	1	796.845000076294	peak	6.6	5.6	pep	10
40	5	799.995000076294	trough	1.3	801.470000076294	peak	6.17	4.87	pep	10
40	5	803.845000076294	trough	0.59	805.395000076294	peak	6.29	5.7	pep	10
40	5	807.895000076294	trough	0.86	809.370000076294	peak	6.24	5.38	pep	10
40	10	814.445000076294	trough	1.41	815.995000076294	peak	10.8	9.39	pep	10
40	10	817.870000076294	trough	0.45	819.520000076294	peak	10.88	10.43	pep	10
40	10	822.545000076294	trough	1.09	824.045000076294	peak	10.18	9.09	pep	10
40	10	826.395000076294	trough	1.54	827.895000076294	peak	10.32	8.78	pep	10
40	10	830.395000076294	trough	1.41	831.870000076294	peak	10.19	8.78	pep	10
40	10	834.595000076294	trough	1.16	836.045000076294	peak	9	7.84	pep	10
40	0	838.970000076294	trough	1.84	840.295000076294	peak	3.86	2.02	pep	10
40	0	842.720000076294	trough	1.31	844.470000076294	peak	3.64	2.33	pep	10
40	0	846.945000076294	trough	1.55	848.545000076294	peak	4.02	2.47	pep	10
40	0	851.245000076294	trough	1.52	852.920000076294	peak	3.85	2.33	pep	10
40	0	855.545000076294	trough	1.6	858.995000076294	peak	4.4	2.8	pep	10
60	10	1137.32000007629	trough	-0.6	1138.92000007629	peak	10.01	10.61	pep	10
60	10	1140.49500007629	trough	-0.89	1142.04500007629	peak	9.95	10.84	pep	10
60	10	1144.59500007629	trough	0.16	1146.12000007629	peak	9.25	9.09	pep	10
60	10	1148.79500007629	trough	0.39	1150.27000007629	peak	8.95	8.56	pep	10
60	10	1152.74500007629	trough	0.56	1154.19500007629	peak	8.67	8.11	pep	10
60	0	1156.62000007629	trough	1.65	1158.12000007629	peak	3.24	1.59	pep	10
60	0	1160.52000007629	trough	0.85	1161.99500007629	peak	3.3	2.45	pep	10
60	0	1164.37000007629	trough	1.38	1165.89500007629	peak	3.38	2	pep	10
60	0	1168.09500007629	trough	1.65	1169.57000007629	peak	3.06	1.41	pep	10
60	0	1172.02000007629	trough	1.93	1173.32000007629	peak	3.51	1.58	pep	10
60	5	1174.54500007629	trough	1.37	1176.09500007629	peak	6.85	5.48	pep	10
60	5	1177.77000007629	trough	1.17	1179.27000007629	peak	5.95	4.78	pep	10
60	5	1181.54500007629	trough	1.5	1183.02000007629	peak	5.8	4.3	pep	10
60	5	1184.77000007629	trough	0.86	1186.37000007629	peak	5.98	5.12	pep	10
60	5	1188.62000007629	trough	1.04	1190.09500007629	peak	5.81	4.77	pep	10
0	5	166.049999904633	trough	8.25	167.549999904633	peak	11.94	3.69	pep	12
0	5	168.899999904633	trough	8.81	171.224999904633	peak	13.21	4.4	pep	12
0	5	175.949999904633	trough	10.46	177.349999904633	peak	11.92	1.46	pep	12
0	5	180.449999904633	trough	9.42	182.149999904633	peak	12.7	3.28	pep	12
0	10	185.399999904633	trough	8.92	186.299999904633	peak	9.1	0.18	pep	12
0	10	192.124999904633	trough	8.14	194.849999904633	peak	15.29	7.15	pep	12
0	10	196.699999904633	trough	8.42	199.024999904633	peak	13.83	5.41	pep	12
0	10	202.199999904633	trough	9.23	203.999999904633	peak	14.22	4.99	pep	12
0	10	205.624999904633	trough	9.36	206.799999904633	peak	10.32	0.960000000000001	pep	12
0	10	210.949999904633	trough	8.96	213.924999904633	peak	15.19	6.23	pep	12
0	0	NA	trough	7.5	220.474999904633	peak	9.5	2	pep	12
0	0	NA	trough	8.03	224.974999904633	peak	10.52	2.49	pep	12
0	0	NA	trough	8.98	227.249999904633	peak	10.01	1.03	pep	12
0	0	NA	trough	9.87	235.799999904633	peak	10.14	0.270000000000001	pep	12
20	10	663.099999904633	trough	4.82	665.449999904633	peak	14.09	9.27	pep	12
20	10	668.574999904633	trough	4.86	670.799999904633	peak	13.78	8.92	pep	12
20	10	674.799999904633	trough	5.41	677.024999904633	peak	13.99	8.58	pep	12
20	10	680.674999904633	trough	5.56	682.399999904633	peak	13.42	7.86	pep	12
20	0	686.449999904633	trough	5.37	687.874999904633	peak	8.98	3.61	pep	12
20	0	691.049999904633	trough	6.28	693.724999904633	peak	8.05	1.77	pep	12
20	0	695.949999904633	trough	5.69	699.249999904633	peak	7.81	2.12	pep	12
20	0	702.099999904633	trough	5.87	703.699999904633	peak	7.51	1.64	pep	12
20	0	706.774999904633	trough	5.73	709.299999904633	peak	8.07	2.34	pep	12
20	5	714.849999904633	trough	2.42	717.174999904633	peak	12.72	10.3	pep	12
20	5	720.274999904633	trough	4.95	722.999999904633	peak	15.22	10.27	pep	12
20	5	726.474999904633	trough	2.22	729.399999904633	peak	15.36	13.14	pep	12
20	5	732.999999904633	trough	2.35	736.024999904633	peak	14.57	12.22	pep	12
20	5	738.849999904633	trough	3.68	740.874999904633	peak	14.87	11.19	pep	12
40	0	1086.37499990463	trough	3.59	1087.72499990463	peak	6.05	2.46	pep	12
40	0	1090.07499990463	trough	2.11	1091.62499990463	peak	5.9	3.79	pep	12
40	0	1094.82499990463	trough	1.02	1096.52499990463	peak	5.66	4.64	pep	12
40	0	1100.22499990463	trough	1.11	1102.09999990463	peak	5.47	4.36	pep	12
40	0	1105.17499990463	trough	1.63	1106.87499990463	peak	5.8	4.17	pep	12
40	0	1110.32499990463	trough	0.96	1111.94999990463	peak	5.48	4.52	pep	12
40	5	1118.92499990463	trough	-0.93	1120.89999990463	peak	8.15	9.08	pep	12
40	5	1124.74999990463	trough	-1.18	1126.62499990463	peak	9.36	10.54	pep	12
40	5	1130.77499990463	trough	-2.2	1132.72499990463	peak	9.57	11.77	pep	12
40	5	1136.52499990463	trough	-0.75	1138.44999990463	peak	8.44	9.19	pep	12
40	5	1142.32499990463	trough	-1.73	1144.19999990463	peak	8.99	10.72	pep	12
40	10	1151.02499990463	trough	-2.5	1152.84999990463	peak	10.37	12.87	pep	12
40	10	1156.22499990463	trough	-4.15	1158.22499990463	peak	11.68	15.83	pep	12
40	10	1162.89999990463	trough	-3.28	1164.99999990463	peak	11.22	14.5	pep	12
40	10	1169.17499990463	trough	-1.81	1171.19999990463	peak	12.32	14.13	pep	12
40	10	1175.69999990463	trough	-2.6	1177.69999990463	peak	11.28	13.88	pep	12
60	5	1501.84999990463	trough	-2.14	1503.99999990463	peak	7.85	9.99	pep	12
60	5	1506.87499990463	trough	-1.92	1508.89999990463	peak	8.42	10.34	pep	12
60	5	1512.04999990463	trough	-1.66	1514.02499990463	peak	8.67	10.33	pep	12
60	5	1517.32499990463	trough	-2.13	1519.24999990463	peak	8.57	10.7	pep	12
60	10	1531.57499990463	trough	-3.46	1533.47499990463	peak	9.77	13.23	pep	12
60	10	1536.47499990463	trough	-4.05	1538.24999990463	peak	9.23	13.28	pep	12
60	10	1541.24999990463	trough	-3.54	1543.12499990463	peak	9.49	13.03	pep	12
60	10	1546.07499990463	trough	-2.92	1547.79999990463	peak	8.77	11.69	pep	12
60	0	1558.02499990463	trough	-1.33	1559.74999990463	peak	4.78	6.11	pep	12
60	0	1562.69999990463	trough	-1.57	1564.54999990463	peak	4.7	6.27	pep	12
60	0	1567.59999990463	trough	-0.84	1569.34999990463	peak	4.34	5.18	pep	12
60	0	1572.22499990463	trough	-0.89	1573.87499990463	peak	4.25	5.14	pep	12
0	10	99	trough	5.65	101.375000143051	peak	12.34	6.69	pep	14
0	10	99.3750001430512	trough	5.49	101.375000143051	peak	9.62	4.13	pep	14
0	10	102.900000143051	trough	5.68	106.350000143051	peak	13.1	7.42	pep	14
0	10	108.125000143051	trough	4.5	110.025000143051	peak	9.97	5.47	pep	14
0	10	111.725000143051	trough	4.04	114.050000143051	peak	9.31	5.27	pep	14
0	0	119.025000143051	trough	4.59	120.750000143051	peak	6.3	1.71	pep	14
0	0	124.275000143051	trough	4.59	126.150000143051	peak	5.36	0.77	pep	14
0	0	128.750000143051	trough	4.91	130.775000143051	peak	5.33	0.42	pep	14
0	0	132.300000143051	trough	4.98	135.250000143051	peak	6.09	1.11	pep	14
0	5	138.025000143051	trough	4.6	141.150000143051	peak	7.55	2.95	pep	14
0	5	142.525000143051	trough	4.88	145.625000143051	peak	8.14	3.26	pep	14
0	5	148.775000143051	trough	4.98	150.125000143051	peak	6.87	1.89	pep	14
0	5	152.600000143051	trough	4.99	154.475000143051	peak	7.38	2.39	pep	14
0	5	157.925000143051	trough	5.13	160.100000143051	peak	7.14	2.01	pep	14
20	0	483.475000143051	trough	2.79	487.325000143051	peak	4.83	2.04	pep	14
20	0	491.150000143051	trough	3.23	493.800000143051	peak	5.68	2.45	pep	14
20	0	497.150000143051	trough	3.04	499.675000143051	peak	4.71	1.67	pep	14
20	0	502.975000143051	trough	2.85	505.600000143051	peak	4.98	2.13	pep	14
20	5	516.550000143051	trough	3.27	518.300000143051	peak	6.14	2.87	pep	14
20	5	523.475000143051	trough	1.83	525.500000143051	peak	5.41	3.58	pep	14
20	5	532.250000143051	trough	1.55	533.875000143051	peak	4.94	3.39	pep	14
20	5	539.400000143051	trough	0.96	541.100000143051	peak	5.56	4.6	pep	14
20	5	544.850000143051	trough	2.41	548.700000143051	peak	5.37	2.96	pep	14
20	10	560.075000143051	trough	-0.83	562.275000143051	peak	9.47	10.3	pep	14
20	10	569.375000143051	trough	0.45	570.425000143051	peak	9.96	9.51	pep	14
20	10	574.050000143051	trough	-0.11	576.000000143051	peak	10.35	10.46	pep	14
20	10	580.600000143051	trough	0.04	582.650000143051	peak	10.08	10.04	pep	14
20	10	587.375000143051	trough	0.36	590.625000143051	peak	10.72	10.36	pep	14
20	10	595.200000143051	trough	-0.79	597.400000143051	peak	11.13	11.92	pep	14
40	5	930.650000143051	trough	-3.07	932.425000143051	peak	5.54	8.61	pep	14
40	5	936.875000143051	trough	-2.99	938.800000143051	peak	5.1	8.09	pep	14
40	5	942.600000143051	trough	-2.81	944.775000143051	peak	5.52	8.33	pep	14
40	5	949.375000143051	trough	-2.31	951.425000143051	peak	5.46	7.77	pep	14
40	10	965.650000143051	trough	-3.62	967.375000143051	peak	9.81	13.43	pep	14
40	10	977.275000143051	trough	-6.02	979.350000143051	peak	11.72	17.74	pep	14
40	10	983.325000143051	trough	-3.55	985.300000143051	peak	11.19	14.74	pep	14
40	10	990.900000143051	trough	-3.96	993.175000143051	peak	10.77	14.73	pep	14
40	0	997.400000143051	trough	-3.48	999.075000143051	peak	3.96	7.44	pep	14
40	0	1003.82500014305	trough	-2.88	1005.92500014305	peak	3.56	6.44	pep	14
40	0	1011.70000014305	trough	-3.72	1013.67500014305	peak	2.66	6.38	pep	14
40	0	1016.87500014305	trough	-2.54	1019.52500014305	peak	1.82	4.36	pep	14
40	0	1022.92500014305	trough	-1.65	1024.70000014305	peak	2.51	4.16	pep	14
60	10	1412.97500014305	trough	-3.12	1414.60000014305	peak	10.25	13.37	pep	14
60	10	1417.75000014305	trough	-4.02	1419.85000014305	peak	11.16	15.18	pep	14
60	10	1423.57500014305	trough	-8.11	1425.42500014305	peak	9.79	17.9	pep	14
60	10	1429.47500014305	trough	-7.85	1431.47500014305	peak	11.34	19.19	pep	14
60	10	1435.47500014305	trough	-5.05	1437.40000014305	peak	10.31	15.36	pep	14
60	0	1439.85000014305	trough	-3.29	1441.75000014305	peak	2.35	5.64	pep	14
60	0	1443.42500014305	trough	-4.79	1444.90000014305	peak	4.18	8.97	pep	14
60	0	1447.77500014305	trough	-5.03	1449.35000014305	peak	4.68	9.71	pep	14
60	0	1452.30000014305	trough	-3.62	1453.82500014305	peak	2.49	6.11	pep	14
60	0	1456.02500014305	trough	-2.9	1457.70000014305	peak	1.48	4.38	pep	14
60	0	1459.85000014305	trough	-2.61	1461.57500014305	peak	1.97	4.58	pep	14
60	5	1463.97500014305	trough	-5.62	1465.67500014305	peak	6.12	11.74	pep	14
60	5	1468.02500014305	trough	-5.02	1469.72500014305	peak	6.37	11.39	pep	14
60	5	1473.00000014305	trough	-5.68	1474.75000014305	peak	6.57	12.25	pep	14
60	5	1478.90000014305	trough	-5.8	1480.72500014305	peak	6.68	12.48	pep	14
60	5	1485.42500014305	trough	-5.35	1487.40000014305	peak	6.29	11.64	pep	14
80	0	1857.07500014305	trough	-4.48	1858.70000014305	peak	3.69	8.17	pep	14
80	0	1861.90000014305	trough	-3.58	1864.12500014305	peak	2.47	6.05	pep	14
80	0	1867.52500014305	trough	-4.11	1869.42500014305	peak	1.5	5.61	pep	14
80	0	1872.70000014305	trough	-2.9	1874.47500014305	peak	1.99	4.89	pep	14
80	5	1877.62500014305	trough	-5.69	1879.35000014305	peak	6.89	12.58	pep	14
80	5	1882.62500014305	trough	-4.86	1884.42500014305	peak	5.73	10.59	pep	14
80	5	1888.02500014305	trough	-4.71	1889.97500014305	peak	4.81	9.52	pep	14
80	5	1896.60000014305	trough	-11.34	1898.55000014305	peak	5.54	16.88	pep	14
80	5	1903.10000014305	trough	-6.1	1905.10000014305	peak	6.85	12.95	pep	14
80	10	1913.92500014305	trough	-6.62	1915.62500014305	peak	10.43	17.05	pep	14
80	10	1917.77500014305	trough	-4.1	1920.10000014305	peak	8.47	12.57	pep	14
80	10	1923.50000014305	trough	-7.23	1925.57500014305	peak	9.41	16.64	pep	14
80	10	1928.95000014305	trough	-6.68	1930.97500014305	peak	10.24	16.92	pep	14
80	10	1934.30000014305	trough	-6.89	1936.30000014305	peak	10.16	17.05	pep	14
80	10	1940.42500014305	trough	-6.81	1942.35000014305	peak	11.52	18.33	pep	14
0	10	156.745000076294	trough	2.26	159.020000076294	peak	5.59	3.33	pep	15
0	10	161.620000076294	trough	2.5	164.270000076294	peak	5.37	2.87	pep	15
0	10	167.145000076294	trough	3.74	169.695000076294	peak	5.82	2.08	pep	15
0	10	171.645000076294	trough	5.16	174.345000076294	peak	6.93	1.77	pep	15
0	0	178.070000076294	trough	1.53	181.445000076294	peak	6.21	4.68	pep	15
0	0	188.195000076294	trough	4.01	190.645000076294	peak	5.55	1.54	pep	15
0	0	194.020000076294	trough	3.11	195.995000076294	peak	5.29	2.18	pep	15
0	0	199.120000076294	trough	-0.51	201.045000076294	peak	5.49	6	pep	15
0	5	204.045000076294	trough	1.18	205.820000076294	peak	5.99	4.81	pep	15
0	5	209.570000076294	trough	-1.04	211.645000076294	peak	7.8	8.84	pep	15
0	5	214.745000076294	trough	0.29	216.770000076294	peak	8.14	7.85	pep	15
0	5	220.245000076294	trough	-1.18	222.145000076294	peak	7.12	8.3	pep	15
0	5	224.370000076294	trough	1.62	226.270000076294	peak	6.82	5.2	pep	15
0	5	229.120000076294	trough	-0.44	231.170000076294	peak	7.47	7.91	pep	15
20	0	1021.79500007629	trough	1.85	1023.17000007629	peak	3.05	1.2	pep	15
20	0	1026.72000007629	trough	0.53	1028.44500007629	peak	2.69	2.16	pep	15
20	0	1030.24500007629	trough	1.18	1033.04500007629	peak	2.31	1.13	pep	15
20	0	1034.47000007629	trough	0.81	1036.82000007629	peak	2.41	1.6	pep	15
20	0	1038.07000007629	trough	1.28	1040.17000007629	peak	2.5	1.22	pep	15
20	5	1045.79500007629	trough	0.68	1047.49500007629	peak	3.98	3.3	pep	15
20	5	1048.89500007629	trough	1.44	1051.54500007629	peak	7.34	5.9	pep	15
20	5	1053.52000007629	trough	0.99	1055.49500007629	peak	6.66	5.67	pep	15
20	5	1057.74500007629	trough	0.42	1059.64500007629	peak	5.93	5.51	pep	15
20	10	1064.54500007629	trough	-0.2	1066.72000007629	peak	6.53	6.73	pep	15
20	10	1068.29500007629	trough	2.1	1069.92000007629	peak	6.53	4.43	pep	15
20	10	1071.64500007629	trough	0.98	1073.54500007629	peak	5.34	4.36	pep	15
20	10	1075.34500007629	trough	0.18	1077.24500007629	peak	5.38	5.2	pep	15
20	10	1078.72000007629	trough	1.4	1080.87000007629	peak	5.75	4.35	pep	15
40	5	1313.14500007629	trough	-1.62	1315.79500007629	peak	3.68	5.3	pep	15
40	5	1317.37000007629	trough	-1.9	1320.07000007629	peak	4.87	6.77	pep	15
40	5	1321.62000007629	trough	-0.52	1324.47000007629	peak	4.84	5.36	pep	15
40	5	1326.04500007629	trough	-1.07	1328.32000007629	peak	4.15	5.22	pep	15
40	5	1329.97000007629	trough	-0.84	1331.99500007629	peak	3.24	4.08	pep	15
40	10	1335.82000007629	trough	-1.97	1338.02000007629	peak	4.01	5.98	pep	15
40	10	1339.62000007629	trough	-1.89	1342.02000007629	peak	6.32	8.21	pep	15
40	10	1343.69500007629	trough	-1.48	1345.92000007629	peak	7.73	9.21	pep	15
40	10	1347.77000007629	trough	-1.87	1350.12000007629	peak	6.92	8.79	pep	15
40	10	1351.99500007629	trough	-1.69	1354.19500007629	peak	7.53	9.22	pep	15
40	0	1356.02000007629	trough	-1.51	1357.99500007629	peak	3.65	5.16	pep	15
40	0	1360.14500007629	trough	-2.55	1362.24500007629	peak	4.17	6.72	pep	15
40	0	1364.69500007629	trough	-0.75	1366.44500007629	peak	3.71	4.46	pep	15
40	0	1368.52000007629	trough	-2.99	1370.47000007629	peak	2.79	5.78	pep	15
40	0	1372.39500007629	trough	-2.41	1374.37000007629	peak	3.17	5.58	pep	15
0	5	145.899999809265	trough	5.02	147.799999809265	peak	8.62	3.6	pep	19
0	5	150.149999809265	trough	4.66	151.824999809265	peak	9.06	4.4	pep	19
0	5	154.149999809265	trough	6.59	155.699999809265	peak	10.68	4.09	pep	19
0	5	159.049999809265	trough	6.77	160.574999809265	peak	10.32	3.55	pep	19
0	5	163.699999809265	trough	6.19	166.099999809265	peak	11.27	5.08	pep	19
0	10	175.349999809265	trough	5.06	177.874999809265	peak	9.48	4.42	pep	19
0	10	180.599999809265	trough	2.79	182.649999809265	peak	8.58	5.79	pep	19
0	10	185.274999809265	trough	4.13	187.749999809265	peak	12.08	7.95	pep	19
0	10	190.874999809265	trough	3.46	192.924999809265	peak	11.03	7.57	pep	19
0	10	194.374999809265	trough	5.24	195.999999809265	peak	13.29	8.05	pep	19
0	0	201.649999809265	trough	4.61	203.349999809265	peak	8.98	4.37	pep	19
0	0	204.899999809265	trough	4.92	206.574999809265	peak	10.26	5.34	pep	19
0	0	209.174999809265	trough	6.66	210.899999809265	peak	10.04	3.38	pep	19
0	0	213.124999809265	trough	6.96	214.524999809265	peak	9.99	3.03	pep	19
0	0	216.899999809265	trough	5.83	218.424999809265	peak	9.54	3.71	pep	19
20	10	656.124999809265	trough	3.11	657.799999809265	peak	11.4	8.29	pep	19
20	10	660.799999809265	trough	3.29	662.499999809265	peak	11.01	7.72	pep	19
20	10	665.224999809265	trough	3.16	666.849999809265	peak	10.03	6.87	pep	19
20	10	669.449999809265	trough	3.67	671.049999809265	peak	10.39	6.72	pep	19
20	10	673.649999809265	trough	3.38	675.274999809265	peak	10.27	6.89	pep	19
20	0	681.049999809265	trough	4.51	682.124999809265	peak	6.38	1.87	pep	19
20	0	684.324999809265	trough	4.2	685.774999809265	peak	5.83	1.63	pep	19
20	0	688.124999809265	trough	3.48	689.624999809265	peak	5.97	2.49	pep	19
20	0	691.674999809265	trough	4.21	693.949999809265	peak	6.2	1.99	pep	19
20	0	695.999999809265	trough	4.02	697.499999809265	peak	6.35	2.33	pep	19
20	5	700.524999809265	trough	0.52	702.224999809265	peak	8.14	7.62	pep	19
20	5	704.449999809265	trough	2.02	706.124999809265	peak	8.91	6.89	pep	19
20	5	708.024999809265	trough	3.32	709.549999809265	peak	8.04	4.72	pep	19
20	5	711.699999809265	trough	3.3	713.424999809265	peak	7.77	4.47	pep	19
20	5	715.599999809265	trough	3.05	716.999999809265	peak	8.53	5.48	pep	19
40	0	1032.09999980927	trough	0	1033.67499980927	peak	3.75	3.75	pep	19
40	0	1035.82499980927	trough	0.28	1038.39999980927	peak	3.51	3.23	pep	19
40	0	1040.54999980927	trough	0.53	1042.57499980927	peak	3.67	3.14	pep	19
40	0	1044.62499980927	trough	0.96	1046.44999980927	peak	3.51	2.55	pep	19
40	0	1048.84999980927	trough	0.74	1050.74999980927	peak	4.1	3.36	pep	19
40	5	1053.09999980927	trough	-0.5	1054.89999980927	peak	5.62	6.12	pep	19
40	5	1057.24999980927	trough	-0.78	1058.92499980927	peak	5.38	6.16	pep	19
40	5	1061.39999980927	trough	-0.38	1063.07499980927	peak	5.55	5.93	pep	19
40	5	1065.42499980927	trough	-0.14	1067.04999980927	peak	5.69	5.83	pep	19
40	5	1069.02499980927	trough	-0.77	1070.57499980927	peak	5.68	6.45	pep	19
40	10	1079.52499980927	trough	-1.41	1081.37499980927	peak	7.58	8.99	pep	19
40	10	1083.47499980927	trough	-0.82	1085.22499980927	peak	8.74	9.56	pep	19
40	10	1087.29999980927	trough	-0.79	1089.04999980927	peak	8.19	8.98	pep	19
40	10	1091.12499980927	trough	-0.98	1093.14999980927	peak	9.26	10.24	pep	19
40	10	1095.14999980927	trough	0.07	1096.67499980927	peak	9.35	9.28	pep	19
60	5	1427.09999980927	trough	-2.84	1428.67499980927	peak	4.23	7.07	pep	19
60	5	1431.39999980927	trough	-2.63	1433.37499980927	peak	5.21	7.84	pep	19
60	5	1436.49999980927	trough	-1.37	1438.27499980927	peak	5.84	7.21	pep	19
60	5	1441.29999980927	trough	-1.68	1443.29999980927	peak	5.95	7.63	pep	19
60	5	1446.02499980927	trough	-2	1447.82499980927	peak	6.24	8.24	pep	19
60	10	1455.14999980927	trough	-2.59	1456.99999980927	peak	8.05	10.64	pep	19
60	10	1459.84999980927	trough	-3.49	1461.94999980927	peak	7.76	11.25	pep	19
60	10	1464.69999980927	trough	-2.65	1466.67499980927	peak	8.41	11.06	pep	19
60	10	1469.17499980927	trough	-2.33	1471.07499980927	peak	8.38	10.71	pep	19
60	10	1473.77499980927	trough	-2.02	1475.59999980927	peak	8.59	10.61	pep	19
60	0	1478.42499980927	trough	-1.27	1480.04999980927	peak	3.55	4.82	pep	19
60	0	1482.22499980927	trough	-1.66	1483.89999980927	peak	3.82	5.48	pep	19
60	0	1485.94999980927	trough	-0.68	1487.72499980927	peak	3.04	3.72	pep	19
60	0	1490.09999980927	trough	-1.19	1491.72499980927	peak	3.16	4.35	pep	19
60	0	1494.12499980927	trough	-0.56	1495.62499980927	peak	3.09	3.65	pep	19
60	0	1497.87499980927	trough	-1.64	1499.54999980927	peak	3.32	4.96	pep	19
60	0	1500.97499980927	trough	-1.53	1502.39999980927	peak	3.19	4.72	pep	19
80	5	2028.94999980927	trough	-3.35	2030.97499980927	peak	4.04	7.39	pep	19
80	5	2032.72499980927	trough	-2.62	2034.32499980927	peak	5.72	8.34	pep	19
80	5	2036.59999980927	trough	-3.27	2038.27499980927	peak	5.77	9.04	pep	19
80	5	2040.67499980927	trough	-1.95	2042.27499980926	peak	6.13	8.08	pep	19
80	5	2044.57499980927	trough	-0.96	2046.14999980926	peak	6.17	7.13	pep	19
80	5	2048.27499980926	trough	-2.23	2050.04999980927	peak	6.06	8.29	pep	19
80	10	2056.94999980927	trough	-2.88	2058.74999980927	peak	8.22	11.1	pep	19
80	10	2060.72499980927	trough	-2.31	2062.57499980927	peak	8.2	10.51	pep	19
80	10	2064.84999980927	trough	-2.18	2066.64999980926	peak	8.23	10.41	pep	19
80	10	2068.77499980926	trough	-2.15	2070.52499980926	peak	8.09	10.24	pep	19
80	10	2072.62499980927	trough	-1.44	2074.17499980927	peak	8.31	9.75	pep	19
80	0	2077.29999980927	trough	-1.07	2078.69999980927	peak	2.6	3.67	pep	19
80	0	2080.32499980927	trough	-1.24	2082.07499980927	peak	2.23	3.47	pep	19
80	0	2083.97499980927	trough	-1.29	2085.64999980926	peak	2.23	3.52	pep	19
80	0	2087.29999980927	trough	-0.82	2088.84999980927	peak	2.3	3.12	pep	19
80	0	2090.54999980927	trough	-1.41	2092.04999980927	peak	2.34	3.75	pep	19
0	0	74.1999999523163	trough	5.24	75.4999999523163	peak	10.61	5.37	pep	20
0	0	76.8749999523163	trough	4.88	78.5499999523163	peak	10.95	6.07	pep	20
0	0	80.1249999523163	trough	6.55	81.7249999523163	peak	11.18	4.63	pep	20
0	0	83.4749999523163	trough	5.83	85.0499999523163	peak	10.18	4.35	pep	20
0	0	86.4999999523163	trough	6.58	87.9499999523163	peak	11.41	4.83	pep	20
0	5	91.1499999523163	trough	5.11	92.6499999523163	peak	14.41	9.3	pep	20
0	5	94.1749999523163	trough	3.78	95.6999999523163	peak	15.65	11.87	pep	20
0	5	97.3999999523163	trough	5.57	98.9499999523163	peak	16.09	10.52	pep	20
0	5	100.624999952316	trough	5.53	102.124999952316	peak	15.24	9.71	pep	20
0	5	103.649999952316	trough	4.57	105.099999952316	peak	12.76	8.19	pep	20
0	10	109.649999952316	trough	4.68	111.074999952316	peak	18.53	13.85	pep	20
0	10	112.499999952316	trough	2.01	113.949999952316	peak	20.75	18.74	pep	20
0	10	115.474999952316	trough	2.65	116.974999952316	peak	20.86	18.21	pep	20
0	10	118.574999952316	trough	3.78	120.074999952316	peak	18.48	14.7	pep	20
0	10	121.699999952316	trough	3.5	123.199999952316	peak	16.82	13.32	pep	20
20	5	444.824999952316	trough	1.82	446.424999952316	peak	10.56	8.74	pep	20
20	5	448.574999952316	trough	2.31	450.199999952316	peak	11.37	9.06	pep	20
20	5	452.774999952316	trough	3.62	454.249999952316	peak	12.23	8.61	pep	20
20	5	456.849999952316	trough	4.14	458.374999952316	peak	13.45	9.31	pep	20
20	5	460.574999952316	trough	4.55	462.049999952316	peak	12.46	7.91	pep	20
20	10	467.899999952316	trough	2.87	469.474999952316	peak	15.46	12.59	pep	20
20	10	471.499999952316	trough	0.73	473.149999952316	peak	16.13	15.4	pep	20
20	10	475.074999952316	trough	1.33	476.649999952316	peak	15.81	14.48	pep	20
20	10	478.749999952316	trough	1.72	480.349999952316	peak	16.78	15.06	pep	20
20	10	482.674999952316	trough	0.52	484.274999952316	peak	16.36	15.84	pep	20
20	0	486.849999952316	trough	3.21	488.424999952316	peak	7.84	4.63	pep	20
20	0	489.999999952316	trough	3.22	491.774999952316	peak	7.74	4.52	pep	20
20	0	493.449999952316	trough	3.76	495.124999952316	peak	8	4.24	pep	20
20	0	496.624999952316	trough	3.74	498.374999952316	peak	7.95	4.21	pep	20
20	0	500.274999952316	trough	3.65	501.849999952316	peak	8.26	4.61	pep	20
40	10	850.024999952316	trough	0.31	851.724999952316	peak	11.74	11.43	pep	20
40	10	854.024999952316	trough	-1.42	855.724999952316	peak	13.94	15.36	pep	20
40	10	858.524999952316	trough	-1.24	860.274999952316	peak	13.63	14.87	pep	20
40	10	862.924999952316	trough	0.35	864.599999952316	peak	13.49	13.14	pep	20
40	10	867.099999952316	trough	-0.76	868.724999952316	peak	14.59	15.35	pep	20
40	0	875.224999952316	trough	1.52	876.674999952316	peak	7.24	5.72	pep	20
40	0	879.049999952316	trough	0.8	880.749999952316	peak	7.04	6.24	pep	20
40	0	882.649999952316	trough	0.58	884.374999952316	peak	6.36	5.78	pep	20
40	0	886.424999952316	trough	0.18	887.974999952316	peak	7.07	6.89	pep	20
40	5	890.299999952316	trough	0.29	891.924999952316	peak	9.56	9.27	pep	20
40	5	893.899999952316	trough	-0.28	895.524999952316	peak	9.73	10.01	pep	20
40	5	897.799999952316	trough	0.38	899.374999952316	peak	10.09	9.71	pep	20
40	5	901.524999952316	trough	0	903.074999952316	peak	10.19	10.19	pep	20
40	5	905.674999952316	trough	-0.26	907.274999952316	peak	9.87	10.13	pep	20
