# Supplementary material for: Respiratory variations in pulse pressure and photoplethysmographic waveform amplitude during positive expiratory pressure and continuous positive airway pressure in a model of progressive hypovolemia
Source: PLoS One. 2019 Sep 27;14(9):e0223071. doi: 10.1371/journal.pone.0223071 (PMC6764667; doi:10.1371/journal.pone.0223071)
Supplement: S3 File — (ZIP) [file pone.0223071.s003.zip › Data_script/data_dpop_cpap.txt]

lbnp	respmod	log.dpop	id
0	0	NA	1
0	0	NA	1
0	0	NA	1
0	0	NA	1
0	0	NA	1
0	0	NA	1
0	0	NA	1
0	0	NA	1
0	0	NA	1
0	0	NA	1
0	0	NA	1
0	5	NA	1
0	5	NA	1
0	5	NA	1
0	5	NA	1
0	5	NA	1
0	5	NA	1
0	5	NA	1
0	5	NA	1
0	5	NA	1
0	5	NA	1
0	5	NA	1
0	10	NA	1
0	10	NA	1
0	10	NA	1
0	10	NA	1
0	10	NA	1
0	10	NA	1
0	10	NA	1
0	10	NA	1
0	10	NA	1
0	10	NA	1
0	10	NA	1
20	0	NA	1
20	0	NA	1
20	0	NA	1
20	0	NA	1
20	0	NA	1
20	0	NA	1
20	0	NA	1
20	0	NA	1
20	0	NA	1
20	0	NA	1
20	0	NA	1
20	5	NA	1
20	5	NA	1
20	5	NA	1
20	5	NA	1
20	5	NA	1
20	5	NA	1
20	5	NA	1
20	5	NA	1
20	5	NA	1
20	5	NA	1
20	5	NA	1
20	10	NA	1
20	10	NA	1
20	10	NA	1
20	10	NA	1
20	10	NA	1
20	10	NA	1
20	10	NA	1
20	10	NA	1
20	10	NA	1
20	10	NA	1
20	10	NA	1
40	0	NA	1
40	0	NA	1
40	0	NA	1
40	0	NA	1
40	0	NA	1
40	0	NA	1
40	0	NA	1
40	0	NA	1
40	0	NA	1
40	0	NA	1
40	0	NA	1
40	5	NA	1
40	5	NA	1
40	5	NA	1
40	5	NA	1
40	5	NA	1
40	5	NA	1
40	5	NA	1
40	5	NA	1
40	5	NA	1
40	5	NA	1
40	5	NA	1
40	10	NA	1
40	10	NA	1
40	10	NA	1
40	10	NA	1
40	10	NA	1
40	10	NA	1
40	10	NA	1
40	10	NA	1
40	10	NA	1
40	10	NA	1
40	10	NA	1
60	0	NA	1
60	0	NA	1
60	0	NA	1
60	0	NA	1
60	0	NA	1
60	0	NA	1
60	0	NA	1
60	0	NA	1
60	0	NA	1
60	0	NA	1
60	0	NA	1
60	5	NA	1
60	5	NA	1
60	5	NA	1
60	5	NA	1
60	5	NA	1
60	5	NA	1
60	5	NA	1
60	5	NA	1
60	5	NA	1
60	5	NA	1
60	5	NA	1
60	10	NA	1
60	10	NA	1
60	10	NA	1
60	10	NA	1
60	10	NA	1
60	10	NA	1
60	10	NA	1
60	10	NA	1
60	10	NA	1
60	10	NA	1
60	10	NA	1
80	0	NA	1
80	0	NA	1
80	0	NA	1
80	0	NA	1
80	0	NA	1
80	0	NA	1
80	0	NA	1
80	0	NA	1
80	0	NA	1
80	0	NA	1
80	0	NA	1
80	5	NA	1
80	5	NA	1
80	5	NA	1
80	5	NA	1
80	5	NA	1
80	5	NA	1
80	5	NA	1
80	5	NA	1
80	5	NA	1
80	5	NA	1
80	5	NA	1
80	10	NA	1
80	10	NA	1
80	10	NA	1
80	10	NA	1
80	10	NA	1
80	10	NA	1
80	10	NA	1
80	10	NA	1
80	10	NA	1
80	10	NA	1
80	10	NA	1
0	0	2.78501124223834	2
0	0	2.95491027903374	2
0	0	2.10413415427021	2
0	0	2.76000994003292	2
0	0	2.78501124223834	2
0	0	NA	2
0	0	NA	2
0	0	NA	2
0	5	2.61006979274201	2
0	5	3.2188758248682	2
0	5	2.98568193770049	2
0	5	3.00568260440716	2
0	5	3.00568260440716	2
0	5	NA	2
0	5	NA	2
0	5	NA	2
0	10	2.56494935746154	2
0	10	2.68784749378469	2
0	10	2.54944517092557	2
0	10	2.71469474382088	2
0	10	2.90142159408275	2
0	10	2.68102152871429	2
0	10	NA	2
0	10	NA	2
20	0	1.58923520511658	2
20	0	1.93152141160321	2
20	0	1.19392246847243	2
20	0	1.6094379124341	2
20	0	2.76631910922619	2
20	0	1.58923520511658	2
20	0	NA	2
20	0	NA	2
20	5	2.37024374146786	2
20	5	1.7227665977411	2
20	5	1.68639895357023	2
20	5	1.96009478404727	2
20	5	1.68639895357023	2
20	5	1.70474809223843	2
20	5	NA	2
20	5	NA	2
20	10	2.90142159408275	2
20	10	2.01490302054226	2
20	10	2.10413415427021	2
20	10	1.75785791755237	2
20	10	2.23001440015921	2
20	10	1.68639895357023	2
20	10	NA	2
20	10	NA	2
40	0	2.56494935746154	2
40	0	1.80828877117927	2
40	0	2.27212588550934	2
40	0	2.16332302566054	2
40	0	NA	2
40	0	NA	2
40	0	NA	2
40	0	NA	2
40	5	2.50143595173921	2
40	5	2.35137525716348	2
40	5	1.48160454092422	2
40	5	2.2082744135228	2
40	5	2.14006616349627	2
40	5	0.641853886172395	2
40	5	1.28093384546206	2
40	5	NA	2
40	10	2.33214389523559	2
40	10	1.91692261218206	2
40	10	2.14006616349627	2
40	10	2.04122032885964	2
40	10	2.40694510831829	2
40	10	2.53369681395743	2
40	10	2.67414864942653	2
40	10	2.16332302566054	2
60	0	NA	2
60	0	NA	2
60	0	NA	2
60	0	NA	2
60	0	NA	2
60	0	NA	2
60	0	NA	2
60	0	NA	2
60	5	NA	2
60	5	NA	2
60	5	NA	2
60	5	NA	2
60	5	NA	2
60	5	NA	2
60	5	NA	2
60	5	NA	2
60	10	NA	2
60	10	NA	2
60	10	NA	2
60	10	NA	2
60	10	NA	2
60	10	NA	2
60	10	NA	2
60	10	NA	2
80	0	NA	2
80	0	NA	2
80	0	NA	2
80	0	NA	2
80	0	NA	2
80	0	NA	2
80	0	NA	2
80	0	NA	2
80	5	NA	2
80	5	NA	2
80	5	NA	2
80	5	NA	2
80	5	NA	2
80	5	NA	2
80	5	NA	2
80	5	NA	2
80	10	NA	2
80	10	NA	2
80	10	NA	2
80	10	NA	2
80	10	NA	2
80	10	NA	2
80	10	NA	2
80	10	NA	2
0	0	2.42480272571829	3
0	0	2.2512917986065	3
0	0	2.01490302054226	3
0	0	1.7227665977411	3
0	0	NA	3
0	0	NA	3
0	0	NA	3
0	5	2.01490302054226	3
0	5	2.01490302054226	3
0	5	2.07944154167984	3
0	5	2.4423470353692	3
0	5	2.01490302054226	3
0	5	NA	3
0	5	NA	3
0	10	1.25276296849537	3
0	10	1.22377543162212	3
0	10	1.68639895357023	3
0	10	2.2512917986065	3
0	10	NA	3
0	10	NA	3
0	10	NA	3
20	0	2.62466859216316	3
20	0	1.22377543162212	3
20	0	2.07944154167984	3
20	0	2.86220088092947	3
20	0	2.21920348405499	3
20	0	NA	3
20	0	NA	3
20	5	2.66025953726586	3
20	5	0.53062825106217	3
20	5	1.25276296849537	3
20	5	1.7227665977411	3
20	5	2.17475172148416	3
20	5	1.28093384546206	3
20	5	1.7404661748405	3
20	10	1.22377543162212	3
20	10	2.17475172148416	3
20	10	1.25276296849537	3
20	10	1.6094379124341	3
20	10	0.53062825106217	3
20	10	2.00148000021012	3
20	10	1.98787434815435	3
40	0	1.33500106673234	3
40	0	2.18605127673809	3
40	0	2.50143595173921	3
40	0	1.66770682055808	3
40	0	2.23001440015921	3
40	0	NA	3
40	0	NA	3
40	5	1.90210752639692	3
40	5	1.66770682055808	3
40	5	1.70474809223843	3
40	5	1.7404661748405	3
40	5	1.96009478404727	3
40	5	1.98787434815435	3
40	5	NA	3
40	10	1.68639895357023	3
40	10	1.75785791755237	3
40	10	2.05412373369555	3
40	10	2.35137525716348	3
40	10	1.45861502269952	3
40	10	2.52572864430826	3
40	10	1.75785791755237	3
60	0	NA	3
60	0	NA	3
60	0	NA	3
60	0	NA	3
60	0	NA	3
60	0	NA	3
60	0	NA	3
60	5	NA	3
60	5	NA	3
60	5	NA	3
60	5	NA	3
60	5	NA	3
60	5	NA	3
60	5	NA	3
60	10	NA	3
60	10	NA	3
60	10	NA	3
60	10	NA	3
60	10	NA	3
60	10	NA	3
60	10	NA	3
80	0	NA	3
80	0	NA	3
80	0	NA	3
80	0	NA	3
80	0	NA	3
80	0	NA	3
80	0	NA	3
80	5	NA	3
80	5	NA	3
80	5	NA	3
80	5	NA	3
80	5	NA	3
80	5	NA	3
80	5	NA	3
80	10	NA	3
80	10	NA	3
80	10	NA	3
80	10	NA	3
80	10	NA	3
80	10	NA	3
80	10	NA	3
0	0	2.00148000021012	4
0	0	3.41444260841218	4
0	0	3.30321697330195	4
0	0	2.82731362192903	4
0	0	2.58776403522771	4
0	0	NA	4
0	0	NA	4
0	0	NA	4
0	0	NA	4
0	5	2.90142159408275	4
0	5	3.19458313229916	4
0	5	2.68102152871429	4
0	5	2.61006979274201	4
0	5	3.42100000895834	4
0	5	3.2188758248682	4
0	5	NA	4
0	5	NA	4
0	5	NA	4
0	10	3.45315712059287	4
0	10	3.30688670219091	4
0	10	3.74714836223791	4
0	10	3.37758751602302	4
0	10	NA	4
0	10	NA	4
0	10	NA	4
0	10	NA	4
0	10	NA	4
20	0	1.97408102602201	4
20	0	2.90142159408275	4
20	0	2.40694510831829	4
20	0	2.30258509299405	4
20	0	NA	4
20	0	NA	4
20	0	NA	4
20	0	NA	4
20	0	NA	4
20	5	2.87356463957978	4
20	5	2.10413415427021	4
20	5	2.43361335540045	4
20	5	2.16332302566054	4
20	5	NA	4
20	5	NA	4
20	5	NA	4
20	5	NA	4
20	5	NA	4
20	10	2.90142159408275	4
20	10	2.70136121295141	4
20	10	2.70136121295141	4
20	10	2.4932054526027	4
20	10	NA	4
20	10	NA	4
20	10	NA	4
20	10	NA	4
20	10	NA	4
40	0	2.35137525716348	4
40	0	3.16547504814109	4
40	0	2.52572864430826	4
40	0	2.21920348405499	4
40	0	1.87180217690159	4
40	0	2.55722731136763	4
40	0	NA	4
40	0	NA	4
40	0	NA	4
40	5	2.90142159408275	4
40	5	1.87180217690159	4
40	5	2.62466859216316	4
40	5	2.66025953726586	4
40	5	NA	4
40	5	NA	4
40	5	NA	4
40	5	NA	4
40	5	NA	4
40	10	3.4904285153901	4
40	10	2.66025953726586	4
40	10	2.69462718077007	4
40	10	2.42480272571829	4
40	10	NA	4
40	10	NA	4
40	10	NA	4
40	10	NA	4
40	10	NA	4
60	0	NA	4
60	0	NA	4
60	0	NA	4
60	0	NA	4
60	0	NA	4
60	0	NA	4
60	0	NA	4
60	0	NA	4
60	0	NA	4
60	5	NA	4
60	5	NA	4
60	5	NA	4
60	5	NA	4
60	5	NA	4
60	5	NA	4
60	5	NA	4
60	5	NA	4
60	5	NA	4
60	10	NA	4
60	10	NA	4
60	10	NA	4
60	10	NA	4
60	10	NA	4
60	10	NA	4
60	10	NA	4
60	10	NA	4
60	10	NA	4
80	0	NA	4
80	0	NA	4
80	0	NA	4
80	0	NA	4
80	0	NA	4
80	0	NA	4
80	0	NA	4
80	0	NA	4
80	0	NA	4
80	5	NA	4
80	5	NA	4
80	5	NA	4
80	5	NA	4
80	5	NA	4
80	5	NA	4
80	5	NA	4
80	5	NA	4
80	5	NA	4
80	10	NA	4
80	10	NA	4
80	10	NA	4
80	10	NA	4
80	10	NA	4
80	10	NA	4
80	10	NA	4
80	10	NA	4
80	10	NA	4
0	0	2.63905732961526	5
0	0	2.77881927199042	5
0	0	2.73436750941958	5
0	0	2.94443897916644	5
0	0	NA	5
0	0	NA	5
0	5	3.05870707271538	5
0	5	3.07731226054641	5
0	5	2.39789527279837	5
0	5	3.19458313229916	5
0	5	NA	5
0	5	NA	5
0	10	3.00568260440716	5
0	10	3.19458313229916	5
0	10	3.05870707271538	5
0	10	NA	5
0	10	NA	5
0	10	NA	5
20	0	1.93152141160321	5
20	0	2.66025953726586	5
20	0	1.93152141160321	5
20	0	NA	5
20	0	NA	5
20	0	NA	5
20	5	2.73436750941958	5
20	5	2.73436750941958	5
20	5	2.87356463957978	5
20	5	2.99573227355399	5
20	5	2.56494935746154	5
20	5	2.30258509299405	5
20	10	2.30258509299405	5
20	10	3.05400118167797	5
20	10	3.07731226054641	5
20	10	3.47506723022861	5
20	10	NA	5
20	10	NA	5
40	0	1.96009478404727	5
40	0	2.61006979274201	5
40	0	2.484906649788	5
40	0	2.14006616349627	5
40	0	2.35137525716348	5
40	0	2.73436750941958	5
40	5	3.11794990627824	5
40	5	3.31418600467253	5
40	5	2.83907846350861	5
40	5	NA	5
40	5	NA	5
40	5	NA	5
40	10	2.86220088092947	5
40	10	3.22684399451738	5
40	10	2.90142159408275	5
40	10	3.19458313229916	5
40	10	NA	5
40	10	NA	5
60	0	NA	5
60	0	NA	5
60	0	NA	5
60	0	NA	5
60	0	NA	5
60	0	NA	5
60	5	NA	5
60	5	NA	5
60	5	NA	5
60	5	NA	5
60	5	NA	5
60	5	NA	5
60	10	NA	5
60	10	NA	5
60	10	NA	5
60	10	NA	5
60	10	NA	5
60	10	NA	5
80	0	NA	5
80	0	NA	5
80	0	NA	5
80	0	NA	5
80	0	NA	5
80	0	NA	5
80	5	NA	5
80	5	NA	5
80	5	NA	5
80	5	NA	5
80	5	NA	5
80	5	NA	5
80	10	NA	5
80	10	NA	5
80	10	NA	5
80	10	NA	5
80	10	NA	5
80	10	NA	5
0	0	2.63905732961526	6
0	0	1.94591014905531	6
0	0	2.92316158071916	6
0	0	2.34180580614733	6
0	0	2.66025953726586	6
0	0	2.45100509811232	6
0	0	1.94591014905531	6
0	5	2.96527306606928	6
0	5	3.25037449192757	6
0	5	3.09104245335832	6
0	5	2.29253475714054	6
0	5	3.00071981506503	6
0	5	2.11625551480255	6
0	5	NA	6
0	10	2.47653840011748	6
0	10	3.65065824129374	6
0	10	2.43361335540045	6
0	10	3.67630067190708	6
0	10	NA	6
0	10	NA	6
0	10	NA	6
20	0	2.19722457733622	6
20	0	2.96527306606928	6
20	0	2.31253542384721	6
20	0	1.7227665977411	6
20	0	1.54756250871601	6
20	0	NA	6
20	0	NA	6
20	5	2.99573227355399	6
20	5	3.15700042115011	6
20	5	2.77258872223978	6
20	5	3.26575941076705	6
20	5	3.78418963391826	6
20	5	NA	6
20	5	NA	6
20	10	4.1415461637064	6
20	10	3.40784192438082	6
20	10	3.44041809481544	6
20	10	3.11794990627824	6
20	10	2.92316158071916	6
20	10	NA	6
20	10	NA	6
40	0	2.484906649788	6
40	0	2.33214389523559	6
40	0	2.94443897916644	6
40	0	1.56861591791385	6
40	0	NA	6
40	0	NA	6
40	0	NA	6
40	5	3.26575941076705	6
40	5	3.94352167248752	6
40	5	2.83907846350861	6
40	5	3.15700042115011	6
40	5	3.37758751602302	6
40	5	NA	6
40	5	NA	6
40	10	2.77881927199042	6
40	10	3.45315712059287	6
40	10	3.86702563949741	6
40	10	4.0842942263686	6
40	10	NA	6
40	10	NA	6
40	10	NA	6
60	0	3.10009228887823	6
60	0	2.92316158071916	6
60	0	3.8155121050473	6
60	0	3.28091121578765	6
60	0	NA	6
60	0	NA	6
60	0	NA	6
60	5	3.9982007016692	6
60	5	3.25809653802148	6
60	5	4.31079912538551	6
60	5	3.38777436133001	6
60	5	NA	6
60	5	NA	6
60	5	NA	6
60	10	3.85227300102237	6
60	10	3.48737507790321	6
60	10	3.51452606696916	6
60	10	NA	6
60	10	NA	6
60	10	NA	6
60	10	NA	6
80	0	NA	6
80	0	NA	6
80	0	NA	6
80	0	NA	6
80	0	NA	6
80	0	NA	6
80	0	NA	6
80	5	NA	6
80	5	NA	6
80	5	NA	6
80	5	NA	6
80	5	NA	6
80	5	NA	6
80	5	NA	6
80	10	NA	6
80	10	NA	6
80	10	NA	6
80	10	NA	6
80	10	NA	6
80	10	NA	6
80	10	NA	6
0	0	1.90210752639692	7
0	0	1.19392246847243	7
0	0	2.27212588550934	7
0	0	2.06686275947298	7
0	0	1.1314021114911	7
0	0	1.50407739677627	7
0	0	2.21920348405499	7
0	5	2.88480071284671	7
0	5	3.06805293513362	7
0	5	2.43361335540045	7
0	5	2.07944154167984	7
0	5	2.27212588550934	7
0	5	NA	7
0	5	NA	7
0	10	2.77881927199042	7
0	10	3.11794990627824	7
0	10	1.19392246847243	7
0	10	1.90210752639692	7
0	10	1.19392246847243	7
0	10	2.27212588550934	7
0	10	NA	7
20	0	2.50959926237837	7
20	0	2.37024374146786	7
20	0	2.54160199346455	7
20	0	2.55722731136763	7
20	0	2.27212588550934	7
20	0	NA	7
20	0	NA	7
20	5	2.30258509299405	7
20	5	2.09186406167839	7
20	5	2.58776403522771	7
20	5	2.81540871942271	7
20	5	1.6094379124341	7
20	5	2.11625551480255	7
20	5	NA	7
20	10	2.88480071284671	7
20	10	2.66722820658195	7
20	10	2.79728133483015	7
20	10	3.03495298670727	7
20	10	2.57261223020711	7
20	10	NA	7
20	10	NA	7
40	0	2.91777073208428	7
40	0	2.52572864430826	7
40	0	2.41591377830105	7
40	0	2.77881927199042	7
40	0	2.57261223020711	7
40	0	2.54160199346455	7
40	0	2.39789527279837	7
40	5	2.71469474382088	7
40	5	2.11625551480255	7
40	5	1.19392246847243	7
40	5	2.50143595173921	7
40	5	NA	7
40	5	NA	7
40	5	NA	7
40	10	2.12823170584927	7
40	10	1.90210752639692	7
40	10	2.30258509299405	7
40	10	2.71469474382088	7
40	10	2.91777073208428	7
40	10	NA	7
40	10	NA	7
60	0	2.30258509299405	7
60	0	1.93152141160321	7
60	0	2.32238772029023	7
60	0	2.61006979274201	7
60	0	NA	7
60	0	NA	7
60	0	NA	7
60	5	2.50143595173921	7
60	5	2.32238772029023	7
60	5	2.28238238567653	7
60	5	2.30258509299405	7
60	5	NA	7
60	5	NA	7
60	5	NA	7
60	10	1.22377543162212	7
60	10	2.14006616349627	7
60	10	3.15273602236366	7
60	10	2.75366071235426	7
60	10	2.19722457733622	7
60	10	NA	7
60	10	NA	7
80	0	1.98787434815435	7
80	0	1.94591014905531	7
80	0	2.53369681395743	7
80	0	1.33500106673234	7
80	0	1.75785791755237	7
80	0	2.05412373369555	7
80	0	2.27212588550934	7
80	5	2.68784749378469	7
80	5	2.54944517092557	7
80	5	2.68784749378469	7
80	5	3.71357206670431	7
80	5	1.43508452528932	7
80	5	3.2188758248682	7
80	5	NA	7
80	10	3.66356164612965	7
80	10	2.76000994003292	7
80	10	2.77881927199042	7
80	10	2.87919845729804	7
80	10	3.07731226054641	7
80	10	NA	7
80	10	NA	7
0	0	1.45861502269952	8
0	0	2.00148000021012	8
0	0	2.04122032885964	8
0	0	1.41098697371026	8
0	0	2.11625551480255	8
0	0	NA	8
0	0	NA	8
0	5	1.45861502269952	8
0	5	2.63905732961526	8
0	5	2.63905732961526	8
0	5	1.48160454092422	8
0	5	2.54944517092557	8
0	5	NA	8
0	5	NA	8
0	10	2.16332302566054	8
0	10	2.16332302566054	8
0	10	1.48160454092422	8
0	10	1.45861502269952	8
0	10	1.48160454092422	8
0	10	2.16332302566054	8
0	10	NA	8
20	0	2.69462718077007	8
20	0	2.32238772029023	8
20	0	2.62466859216316	8
20	0	2.58776403522771	8
20	0	NA	8
20	0	NA	8
20	0	NA	8
20	5	2.42480272571829	8
20	5	2.11625551480255	8
20	5	2.11625551480255	8
20	5	2.16332302566054	8
20	5	3.03013370027132	8
20	5	2.21920348405499	8
20	5	NA	8
20	10	2.52572864430826	8
20	10	1.16315080980568	8
20	10	2.62466859216316	8
20	10	2.42480272571829	8
20	10	2.32238772029023	8
20	10	2.76631910922619	8
20	10	NA	8
40	0	3.2846635654062	8
40	0	2.76631910922619	8
40	0	2.86789890204411	8
40	0	1.84054963339749	8
40	0	1.80828877117927	8
40	0	1.7404661748405	8
40	0	2.46809953147162	8
40	5	1.41098697371026	8
40	5	2.85647020622048	8
40	5	3.10009228887823	8
40	5	2.50143595173921	8
40	5	2.73436750941958	8
40	5	NA	8
40	5	NA	8
40	10	2.16332302566054	8
40	10	3.38439026334577	8
40	10	2.16332302566054	8
40	10	3.10009228887823	8
40	10	3.31418600467253	8
40	10	2.21920348405499	8
40	10	NA	8
60	0	2.9391619220656	8
60	0	3.26193531432865	8
60	0	3.05870707271538	8
60	0	3.41444260841218	8
60	0	2.70136121295141	8
60	0	NA	8
60	0	NA	8
60	5	2.14006616349627	8
60	5	2.70136121295141	8
60	5	2.69462718077007	8
60	5	2.04122032885964	8
60	5	2.58776403522771	8
60	5	3.06339092202781	8
60	5	NA	8
60	10	2.3887627892351	8
60	10	2.9391619220656	8
60	10	3.01553490085017	8
60	10	2.81540871942271	8
60	10	NA	8
60	10	NA	8
60	10	NA	8
80	0	2.86789890204411	8
80	0	3.20680324363393	8
80	0	2.61739583283408	8
80	0	3.06339092202781	8
80	0	3.20274644293832	8
80	0	NA	8
80	0	NA	8
80	5	2.76631910922619	8
80	5	2.35137525716348	8
80	5	3.32143241319329	8
80	5	2.52572864430826	8
80	5	NA	8
80	5	NA	8
80	5	NA	8
80	10	2.76000994003292	8
80	10	2.86789890204411	8
80	10	2.9338568698359	8
80	10	1.77495235091167	8
80	10	1.80828877117927	8
80	10	3.10009228887823	8
80	10	NA	8
0	0	1.7404661748405	9
0	0	2.14006616349627	9
0	0	2.16332302566054	9
0	0	NA	9
0	0	NA	9
0	0	NA	9
0	5	2.2082744135228	9
0	5	2.41591377830105	9
0	5	2.46809953147162	9
0	5	1.56861591791385	9
0	5	1.97408102602201	9
0	5	NA	9
0	10	2.35137525716348	9
0	10	2.40694510831829	9
0	10	2.43361335540045	9
0	10	1.09861228866811	9
0	10	1.80828877117927	9
0	10	1.77495235091167	9
20	0	1.41098697371026	9
20	0	2.50143595173921	9
20	0	2.07944154167984	9
20	0	2.11625551480255	9
20	0	2.50143595173921	9
20	0	NA	9
20	5	2.16332302566054	9
20	5	2.16332302566054	9
20	5	2.2082744135228	9
20	5	1.48160454092422	9
20	5	1.54756250871601	9
20	5	NA	9
20	10	2.11625551480255	9
20	10	1.41098697371026	9
20	10	2.50143595173921	9
20	10	2.11625551480255	9
20	10	2.11625551480255	9
20	10	NA	9
40	0	2.90142159408275	9
40	0	2.83907846350861	9
40	0	3.2846635654062	9
40	0	3.47506723022861	9
40	0	NA	9
40	0	NA	9
40	5	2.83907846350861	9
40	5	3.35340671782581	9
40	5	2.40694510831829	9
40	5	2.90142159408275	9
40	5	NA	9
40	5	NA	9
40	10	2.99573227355399	9
40	10	3.35340671782581	9
40	10	2.96527306606928	9
40	10	3.15700042115011	9
40	10	2.96527306606928	9
40	10	NA	9
60	0	3.42751468997953	9
60	0	3.68887945411394	9
60	0	3.61091791264422	9
60	0	3.91202300542815	9
60	0	3.77276093809464	9
60	0	3.26193531432865	9
60	5	3.9982007016692	9
60	5	3.86283276123737	9
60	5	3.75887182593397	9
60	5	NA	9
60	5	NA	9
60	5	NA	9
60	10	2.73436750941958	9
60	10	4.10923317471585	9
60	10	3.77276093809464	9
60	10	3.42751468997953	9
60	10	NA	9
60	10	NA	9
80	0	NA	9
80	0	NA	9
80	0	NA	9
80	0	NA	9
80	0	NA	9
80	0	NA	9
80	5	NA	9
80	5	NA	9
80	5	NA	9
80	5	NA	9
80	5	NA	9
80	5	NA	9
80	10	NA	9
80	10	NA	9
80	10	NA	9
80	10	NA	9
80	10	NA	9
80	10	NA	9
0	0	3.62434093297637	10
0	0	2.68784749378469	10
0	0	2.57261223020711	10
0	0	2.90142159408275	10
0	0	NA	10
0	0	NA	10
0	0	NA	10
0	5	1.1314021114911	10
0	5	2.79728133483015	10
0	5	3.04927304048202	10
0	5	NA	10
0	5	NA	10
0	5	NA	10
0	5	NA	10
0	10	2.54160199346455	10
0	10	1.84054963339749	10
0	10	3.06339092202781	10
0	10	2.94968833505258	10
0	10	NA	10
0	10	NA	10
0	10	NA	10
20	0	2.73436750941958	10
20	0	2.484906649788	10
20	0	1.7227665977411	10
20	0	2.40694510831829	10
20	0	NA	10
20	0	NA	10
20	0	NA	10
20	5	1.45861502269952	10
20	5	2.18605127673809	10
20	5	3.1267605359604	10
20	5	2.82731362192903	10
20	5	NA	10
20	5	NA	10
20	5	NA	10
20	10	2.04122032885964	10
20	10	2.64617479738412	10
20	10	2.41591377830105	10
20	10	3.05400118167797	10
20	10	2.66722820658195	10
20	10	NA	10
20	10	NA	10
40	0	1.64865862558738	10
40	0	2.45100509811232	10
40	0	2.90142159408275	10
40	0	2.33214389523559	10
40	0	NA	10
40	0	NA	10
40	0	NA	10
40	5	2.28238238567653	10
40	5	2.63905732961526	10
40	5	2.56494935746154	10
40	5	2.92316158071916	10
40	5	2.9704144655697	10
40	5	NA	10
40	5	NA	10
40	10	3.03013370027132	10
40	10	3.03013370027132	10
40	10	3.49650756146648	10
40	10	3.15273602236366	10
40	10	NA	10
40	10	NA	10
40	10	NA	10
60	0	3.45946628978613	10
60	0	2.61006979274201	10
60	0	3.35340671782581	10
60	0	2.80336038090653	10
60	0	NA	10
60	0	NA	10
60	0	NA	10
60	5	2.9391619220656	10
60	5	3.31418600467253	10
60	5	3.30688670219091	10
60	5	NA	10
60	5	NA	10
60	5	NA	10
60	5	NA	10
60	10	3.74478708605223	10
60	10	2.81540871942271	10
60	10	3.03013370027132	10
60	10	3.49650756146648	10
60	10	NA	10
60	10	NA	10
60	10	NA	10
80	0	NA	10
80	0	NA	10
80	0	NA	10
80	0	NA	10
80	0	NA	10
80	0	NA	10
80	0	NA	10
80	5	NA	10
80	5	NA	10
80	5	NA	10
80	5	NA	10
80	5	NA	10
80	5	NA	10
80	5	NA	10
80	10	NA	10
80	10	NA	10
80	10	NA	10
80	10	NA	10
80	10	NA	10
80	10	NA	10
80	10	NA	10
0	0	3.01553490085017	11
0	0	2.52572864430826	11
0	0	2.83321334405622	11
0	0	1.82454929205105	11
0	0	2.54944517092557	11
0	0	NA	11
0	5	2.68784749378469	11
0	5	2.35137525716348	11
0	5	2.81540871942271	11
0	5	1.45861502269952	11
0	5	NA	11
0	5	NA	11
0	10	2.61006979274201	11
0	10	2.27212588550934	11
0	10	2.37954613413017	11
0	10	2.83321334405622	11
0	10	2.79116510781272	11
0	10	NA	11
20	0	2.37954613413017	11
20	0	3.10009228887823	11
20	0	2.52572864430826	11
20	0	2.83321334405622	11
20	0	NA	11
20	0	NA	11
20	5	2.98568193770049	11
20	5	3.07731226054641	11
20	5	3.12236492448736	11
20	5	2.14006616349627	11
20	5	NA	11
20	5	NA	11
20	10	2.86220088092947	11
20	10	3.10009228887823	11
20	10	2.99573227355399	11
20	10	2.85647020622048	11
20	10	NA	11
20	10	NA	11
40	0	2.2082744135228	11
40	0	1.88706964903238	11
40	0	2.18605127673809	11
40	0	1.45861502269952	11
40	0	2.39789527279837	11
40	0	NA	11
40	5	2.2082744135228	11
40	5	2.58776403522771	11
40	5	1.88706964903238	11
40	5	2.2082744135228	11
40	5	NA	11
40	5	NA	11
40	10	2.77881927199042	11
40	10	3.07269331469012	11
40	10	2.81540871942271	11
40	10	2.81540871942271	11
40	10	2.78501124223834	11
40	10	NA	11
60	0	3.01062088604774	11
60	0	3.01062088604774	11
60	0	2.35137525716348	11
60	0	2.16332302566054	11
60	0	2.86789890204411	11
60	0	NA	11
60	5	2.62466859216316	11
60	5	3.20274644293832	11
60	5	2.82731362192903	11
60	5	1.90210752639692	11
60	5	NA	11
60	5	NA	11
60	10	3.06805293513362	11
60	10	3.2188758248682	11
60	10	3.3178157727231	11
60	10	2.99573227355399	11
60	10	NA	11
60	10	NA	11
80	0	NA	11
80	0	NA	11
80	0	NA	11
80	0	NA	11
80	0	NA	11
80	0	NA	11
80	5	NA	11
80	5	NA	11
80	5	NA	11
80	5	NA	11
80	5	NA	11
80	5	NA	11
80	10	NA	11
80	10	NA	11
80	10	NA	11
80	10	NA	11
80	10	NA	11
80	10	NA	11
0	0	3.20274644293832	12
0	0	3.65583960003574	12
0	0	2.79728133483015	12
0	0	3.52929738428947	12
0	0	NA	12
0	0	NA	12
0	5	3.3178157727231	12
0	5	3.25037449192757	12
0	5	3.15700042115011	12
0	5	2.79116510781272	12
0	5	NA	12
0	5	NA	12
0	10	3.53222564406856	12
0	10	3.19458313229916	12
0	10	3.51452606696916	12
0	10	3.48124008933569	12
0	10	NA	12
0	10	NA	12
20	0	3.22684399451738	12
20	0	2.37024374146786	12
20	0	3.38777436133001	12
20	0	2.9391619220656	12
20	0	NA	12
20	0	NA	12
20	5	3.01553490085017	12
20	5	2.80336038090653	12
20	5	3.17387845893747	12
20	5	3.39114704580865	12
20	5	3.04452243772342	12
20	5	3.31418600467253	12
20	10	2.67414864942653	12
20	10	3.31418600467253	12
20	10	3.25424296870549	12
20	10	2.9391619220656	12
20	10	3.13983261752775	12
20	10	3.15273602236366	12
40	0	3.00568260440716	12
40	0	1.68639895357023	12
40	0	2.04122032885964	12
40	0	2.19722457733622	12
40	0	2.17475172148416	12
40	0	1.28093384546206	12
40	5	2.23001440015921	12
40	5	2.86220088092947	12
40	5	3.02529107579554	12
40	5	2.57261223020711	12
40	5	3.40784192438082	12
40	5	NA	12
40	10	2.57261223020711	12
40	10	1.7227665977411	12
40	10	2.54944517092557	12
40	10	1.98787434815435	12
40	10	NA	12
40	10	NA	12
60	0	2.61006979274201	12
60	0	2.92316158071916	12
60	0	3.01553490085017	12
60	0	3.14845336057165	12
60	0	2.484906649788	12
60	0	2.2512917986065	12
60	5	2.71469474382088	12
60	5	2.86220088092947	12
60	5	2.4423470353692	12
60	5	2.29253475714054	12
60	5	NA	12
60	5	NA	12
60	10	2.42480272571829	12
60	10	2.58776403522771	12
60	10	2.27212588550934	12
60	10	2.27212588550934	12
60	10	NA	12
60	10	NA	12
80	0	NA	12
80	0	NA	12
80	0	NA	12
80	0	NA	12
80	0	NA	12
80	0	NA	12
80	5	NA	12
80	5	NA	12
80	5	NA	12
80	5	NA	12
80	5	NA	12
80	5	NA	12
80	10	NA	12
80	10	NA	12
80	10	NA	12
80	10	NA	12
80	10	NA	12
80	10	NA	12
0	0	2.79116510781272	13
0	0	1.80828877117927	13
0	0	2.83907846350861	13
0	0	3.00568260440716	13
0	0	NA	13
0	0	NA	13
0	0	NA	13
0	0	NA	13
0	0	NA	13
0	5	1.96009478404727	13
0	5	3.07731226054641	13
0	5	2.79116510781272	13
0	5	3.13983261752775	13
0	5	NA	13
0	5	NA	13
0	5	NA	13
0	5	NA	13
0	5	NA	13
0	10	2.4423470353692	13
0	10	2.61006979274201	13
0	10	3.12236492448736	13
0	10	2.98568193770049	13
0	10	2.29253475714054	13
0	10	2.73436750941958	13
0	10	2.71469474382088	13
0	10	NA	13
0	10	NA	13
20	0	2.14006616349627	13
20	0	2.16332302566054	13
20	0	1.7404661748405	13
20	0	1.02961941718116	13
20	0	0.993251773010283	13
20	0	NA	13
20	0	NA	13
20	0	NA	13
20	0	NA	13
20	5	1.16315080980568	13
20	5	2.21920348405499	13
20	5	1.84054963339749	13
20	5	2.19722457733622	13
20	5	1.80828877117927	13
20	5	NA	13
20	5	NA	13
20	5	NA	13
20	5	NA	13
20	10	2.10413415427021	13
20	10	1.7404661748405	13
20	10	1.1314021114911	13
20	10	1.09861228866811	13
20	10	2.43361335540045	13
20	10	2.14006616349627	13
20	10	NA	13
20	10	NA	13
20	10	NA	13
40	0	0.641853886172395	13
40	0	2.4423470353692	13
40	0	2.52572864430826	13
40	0	2.2082744135228	13
40	0	1.54756250871601	13
40	0	1.50407739677627	13
40	0	NA	13
40	0	NA	13
40	0	NA	13
40	5	1.82454929205105	13
40	5	3.00568260440716	13
40	5	1.54756250871601	13
40	5	2.4423470353692	13
40	5	2.35137525716348	13
40	5	1.58923520511658	13
40	5	0.993251773010283	13
40	5	NA	13
40	5	NA	13
40	10	3.00568260440716	13
40	10	2.58776403522771	13
40	10	2.83321334405622	13
40	10	0.641853886172395	13
40	10	NA	13
40	10	NA	13
40	10	NA	13
40	10	NA	13
40	10	NA	13
60	0	2.46809953147162	13
60	0	3.26193531432865	13
60	0	3.01062088604774	13
60	0	3.16547504814109	13
60	0	NA	13
60	0	NA	13
60	0	NA	13
60	0	NA	13
60	0	NA	13
60	5	3.01062088604774	13
60	5	2.66025953726586	13
60	5	3.20274644293832	13
60	5	1.93152141160321	13
60	5	NA	13
60	5	NA	13
60	5	NA	13
60	5	NA	13
60	5	NA	13
60	10	3.03013370027132	13
60	10	2.69462718077007	13
60	10	3.61899332664977	13
60	10	2.42480272571829	13
60	10	3.42751468997953	13
60	10	3.2188758248682	13
60	10	3.13983261752775	13
60	10	3.17805383034795	13
60	10	NA	13
80	0	NA	13
80	0	NA	13
80	0	NA	13
80	0	NA	13
80	0	NA	13
80	0	NA	13
80	0	NA	13
80	0	NA	13
80	0	NA	13
80	5	NA	13
80	5	NA	13
80	5	NA	13
80	5	NA	13
80	5	NA	13
80	5	NA	13
80	5	NA	13
80	5	NA	13
80	5	NA	13
80	10	NA	13
80	10	NA	13
80	10	NA	13
80	10	NA	13
80	10	NA	13
80	10	NA	13
80	10	NA	13
80	10	NA	13
80	10	NA	13
0	0	2.73436750941958	14
0	0	2.58776403522771	14
0	0	3.33932197794407	14
0	0	2.12823170584927	14
0	0	1.28093384546206	14
0	0	1.7227665977411	14
0	0	3.03013370027132	14
0	0	NA	14
0	0	NA	14
0	5	3.2188758248682	14
0	5	2.79728133483015	14
0	5	3.2188758248682	14
0	5	2.90142159408275	14
0	5	2.40694510831829	14
0	5	2.40694510831829	14
0	5	NA	14
0	5	NA	14
0	5	NA	14
0	10	3.13549421592915	14
0	10	2.74727091425549	14
0	10	1.88706964903238	14
0	10	3.07731226054641	14
0	10	0.832909122935104	14
0	10	0	14
0	10	1.7227665977411	14
0	10	NA	14
0	10	NA	14
20	0	2.58021682959233	14
20	0	2.99071973173045	14
20	0	1.94591014905531	14
20	0	0.78845736036427	14
20	0	NA	14
20	0	NA	14
20	0	NA	14
20	0	NA	14
20	0	NA	14
20	5	1.75785791755237	14
20	5	2.24070968927596	14
20	5	2.484906649788	14
20	5	2.484906649788	14
20	5	1.75785791755237	14
20	5	2.77881927199042	14
20	5	3.00071981506503	14
20	5	2.61006979274201	14
20	5	NA	14
20	10	2.50143595173921	14
20	10	2.77881927199042	14
20	10	2.62466859216316	14
20	10	2.53369681395743	14
20	10	2.24070968927596	14
20	10	NA	14
20	10	NA	14
20	10	NA	14
20	10	NA	14
40	0	2.33214389523559	14
40	0	0.262364264467491	14
40	0	2.19722457733622	14
40	0	2.54944517092557	14
40	0	3.33932197794407	14
40	0	NA	14
40	0	NA	14
40	0	NA	14
40	0	NA	14
40	5	2.9391619220656	14
40	5	3.00071981506503	14
40	5	2.28238238567653	14
40	5	2.07944154167984	14
40	5	NA	14
40	5	NA	14
40	5	NA	14
40	5	NA	14
40	5	NA	14
40	10	3.32143241319329	14
40	10	2.39789527279837	14
40	10	2.99573227355399	14
40	10	2.2512917986065	14
40	10	NA	14
40	10	NA	14
40	10	NA	14
40	10	NA	14
40	10	NA	14
60	0	3.23080439573347	14
60	0	2.81540871942271	14
60	0	2.70805020110221	14
60	0	2.63905732961526	14
60	0	NA	14
60	0	NA	14
60	0	NA	14
60	0	NA	14
60	0	NA	14
60	5	2.85647020622048	14
60	5	3.14415227867226	14
60	5	2.92852352386054	14
60	5	NA	14
60	5	NA	14
60	5	NA	14
60	5	NA	14
60	5	NA	14
60	5	NA	14
60	10	3.45631668088323	14
60	10	3.10009228887823	14
60	10	3.21084365317094	14
60	10	2.35137525716348	14
60	10	NA	14
60	10	NA	14
60	10	NA	14
60	10	NA	14
60	10	NA	14
80	0	2.96527306606928	14
80	0	1.97408102602201	14
80	0	2.86789890204411	14
80	0	NA	14
80	0	NA	14
80	0	NA	14
80	0	NA	14
80	0	NA	14
80	0	NA	14
80	5	2.72129542785223	14
80	5	2.73436750941958	14
80	5	2.51769647261099	14
80	5	2.42480272571829	14
80	5	2.70805020110221	14
80	5	NA	14
80	5	NA	14
80	5	NA	14
80	5	NA	14
80	10	1.80828877117927	14
80	10	3.23474917402449	14
80	10	3.90399083373088	14
80	10	NA	14
80	10	NA	14
80	10	NA	14
80	10	NA	14
80	10	NA	14
80	10	NA	14
0	0	2.66025953726586	15
0	0	2.66025953726586	15
0	0	1.93152141160321	15
0	0	2.66025953726586	15
0	0	3.17805383034795	15
0	0	3.17805383034795	15
0	0	NA	15
0	0	NA	15
0	0	NA	15
0	0	NA	15
0	5	3.35340671782581	15
0	5	3.10009228887823	15
0	5	2.66025953726586	15
0	5	3.03013370027132	15
0	5	NA	15
0	5	NA	15
0	5	NA	15
0	5	NA	15
0	5	NA	15
0	5	NA	15
0	10	2.73436750941958	15
0	10	3.10009228887823	15
0	10	3.42751468997953	15
0	10	3.03013370027132	15
0	10	3.10009228887823	15
0	10	NA	15
0	10	NA	15
0	10	NA	15
0	10	NA	15
0	10	NA	15
20	0	2.00148000021012	15
20	0	3.42751468997953	15
20	0	2.66025953726586	15
20	0	3.17805383034795	15
20	0	2.07944154167984	15
20	0	2.00148000021012	15
20	0	2.73436750941958	15
20	0	3.10009228887823	15
20	0	3.17805383034795	15
20	0	NA	15
20	5	3.10009228887823	15
20	5	2.73436750941958	15
20	5	3.17805383034795	15
20	5	-0.693147180559945	15
20	5	2.73436750941958	15
20	5	2.73436750941958	15
20	5	NA	15
20	5	NA	15
20	5	NA	15
20	5	NA	15
20	10	2.73436750941958	15
20	10	2.73436750941958	15
20	10	2.07944154167984	15
20	10	3.10009228887823	15
20	10	3.42751468997953	15
20	10	3.10009228887823	15
20	10	3.10009228887823	15
20	10	3.42751468997953	15
20	10	3.10009228887823	15
20	10	2.81540871942271	15
40	0	2.81540871942271	15
40	0	1.93152141160321	15
40	0	2.66025953726586	15
40	0	3.68887945411394	15
40	0	2.66025953726586	15
40	0	NA	15
40	0	NA	15
40	0	NA	15
40	0	NA	15
40	0	NA	15
40	5	3.17805383034795	15
40	5	3.26193531432865	15
40	5	3.17805383034795	15
40	5	3.26193531432865	15
40	5	2.07944154167984	15
40	5	NA	15
40	5	NA	15
40	5	NA	15
40	5	NA	15
40	5	NA	15
40	10	3.5055573969864	15
40	10	3.17805383034795	15
40	10	3.61091791264422	15
40	10	3.35340671782581	15
40	10	3.61091791264422	15
40	10	NA	15
40	10	NA	15
40	10	NA	15
40	10	NA	15
40	10	NA	15
60	0	2.00148000021012	15
60	0	3.10009228887823	15
60	0	2.00148000021012	15
60	0	2.00148000021012	15
60	0	NA	15
60	0	NA	15
60	0	NA	15
60	0	NA	15
60	0	NA	15
60	0	NA	15
60	5	2.07944154167984	15
60	5	3.17805383034795	15
60	5	3.61091791264422	15
60	5	4.02535169073515	15
60	5	3.42751468997953	15
60	5	3.68887945411394	15
60	5	NA	15
60	5	NA	15
60	5	NA	15
60	5	NA	15
60	10	3.5945687746427	15
60	10	3.5055573969864	15
60	10	3.26193531432865	15
60	10	3.17805383034795	15
60	10	3.42751468997953	15
60	10	3.17805383034795	15
60	10	3.77276093809464	15
60	10	2.81540871942271	15
60	10	3.42751468997953	15
60	10	NA	15
80	0	3.35340671782581	15
80	0	3.03013370027132	15
80	0	2.66025953726586	15
80	0	3.03013370027132	15
80	0	3.03013370027132	15
80	0	2.58776403522771	15
80	0	NA	15
80	0	NA	15
80	0	NA	15
80	0	NA	15
80	5	3.35340671782581	15
80	5	3.10009228887823	15
80	5	3.42751468997953	15
80	5	3.61091791264422	15
80	5	3.42751468997953	15
80	5	3.42751468997953	15
80	5	NA	15
80	5	NA	15
80	5	NA	15
80	5	NA	15
80	10	3.42751468997953	15
80	10	3.54095932403731	15
80	10	3.17805383034795	15
80	10	3.10009228887823	15
80	10	NA	15
80	10	NA	15
80	10	NA	15
80	10	NA	15
80	10	NA	15
80	10	NA	15
0	0	2.10413415427021	16
0	0	2.33214389523559	16
0	0	2.54160199346455	16
0	0	2.05412373369555	16
0	0	NA	16
0	5	2.56494935746154	16
0	5	2.70805020110221	16
0	5	3.1267605359604	16
0	5	2.61739583283408	16
0	5	NA	16
0	10	2.41591377830105	16
0	10	2.75366071235426	16
0	10	3.16968558067743	16
0	10	2.02814824729229	16
0	10	NA	16
20	0	2.80336038090653	16
20	0	3.44680789291421	16
20	0	3.52636052461616	16
20	0	2.73436750941958	16
20	0	NA	16
20	5	3.14415227867226	16
20	5	2.23001440015921	16
20	5	2.86220088092947	16
20	5	3.03495298670727	16
20	5	NA	16
20	10	2.14006616349627	16
20	10	1.38629436111989	16
20	10	2.58776403522771	16
20	10	1.77495235091167	16
20	10	2.79116510781272	16
40	0	3.18635263316264	16
40	0	2.99573227355399	16
40	0	1.80828877117927	16
40	0	NA	16
40	0	NA	16
40	5	2.8094026953625	16
40	5	2.9338568698359	16
40	5	3.04452243772342	16
40	5	NA	16
40	5	NA	16
40	10	2.76000994003292	16
40	10	2.76000994003292	16
40	10	3.29583686600433	16
40	10	3.43398720448515	16
40	10	NA	16
60	0	NA	16
60	0	NA	16
60	0	NA	16
60	0	NA	16
60	0	NA	16
60	5	NA	16
60	5	NA	16
60	5	NA	16
60	5	NA	16
60	5	NA	16
60	10	NA	16
60	10	NA	16
60	10	NA	16
60	10	NA	16
60	10	NA	16
80	0	NA	16
80	0	NA	16
80	0	NA	16
80	0	NA	16
80	0	NA	16
80	5	NA	16
80	5	NA	16
80	5	NA	16
80	5	NA	16
80	5	NA	16
80	10	NA	16
80	10	NA	16
80	10	NA	16
80	10	NA	16
80	10	NA	16
0	0	2.69462718077007	17
0	0	2.484906649788	17
0	0	2.62466859216316	17
0	0	2.90142159408275	17
0	0	2.50143595173921	17
0	0	2.67414864942653	17
0	0	NA	17
0	5	2.62466859216316	17
0	5	1.96009478404727	17
0	5	2.50143595173921	17
0	5	2.50143595173921	17
0	5	2.84490938381941	17
0	5	2.66025953726586	17
0	5	2.484906649788	17
0	10	2.90142159408275	17
0	10	2.00148000021012	17
0	10	2.33214389523559	17
0	10	2.46809953147162	17
0	10	3.13549421592915	17
0	10	NA	17
0	10	NA	17
20	0	2.71469474382088	17
20	0	2.51769647261099	17
20	0	2.53369681395743	17
20	0	2.30258509299405	17
20	0	2.75366071235426	17
20	0	2.63905732961526	17
20	0	NA	17
20	5	2.69462718077007	17
20	5	2.91777073208428	17
20	5	2.90142159408275	17
20	5	2.50143595173921	17
20	5	3.22684399451738	17
20	5	2.2512917986065	17
20	5	NA	17
20	10	3.22684399451738	17
20	10	2.61006979274201	17
20	10	2.73436750941958	17
20	10	2.84490938381941	17
20	10	2.51769647261099	17
20	10	2.57261223020711	17
20	10	NA	17
40	0	2.99573227355399	17
40	0	2.77258872223978	17
40	0	3.17387845893747	17
40	0	2.78501124223834	17
40	0	3.49650756146648	17
40	0	NA	17
40	0	NA	17
40	5	3.46573590279973	17
40	5	3.16547504814109	17
40	5	2.96527306606928	17
40	5	2.78501124223834	17
40	5	3.03013370027132	17
40	5	NA	17
40	5	NA	17
40	10	2.90142159408275	17
40	10	3.45315712059287	17
40	10	2.77881927199042	17
40	10	2.66722820658195	17
40	10	NA	17
40	10	NA	17
40	10	NA	17
60	0	NA	17
60	0	NA	17
60	0	NA	17
60	0	NA	17
60	0	NA	17
60	0	NA	17
60	0	NA	17
60	5	NA	17
60	5	NA	17
60	5	NA	17
60	5	NA	17
60	5	NA	17
60	5	NA	17
60	5	NA	17
60	10	NA	17
60	10	NA	17
60	10	NA	17
60	10	NA	17
60	10	NA	17
60	10	NA	17
60	10	NA	17
80	0	NA	17
80	0	NA	17
80	0	NA	17
80	0	NA	17
80	0	NA	17
80	0	NA	17
80	0	NA	17
80	5	NA	17
80	5	NA	17
80	5	NA	17
80	5	NA	17
80	5	NA	17
80	5	NA	17
80	5	NA	17
80	10	NA	17
80	10	NA	17
80	10	NA	17
80	10	NA	17
80	10	NA	17
80	10	NA	17
80	10	NA	17
0	0	2.70136121295141	18
0	0	3.01062088604774	18
0	0	3.40784192438082	18
0	0	3.25037449192757	18
0	0	NA	18
0	0	NA	18
0	0	NA	18
0	0	NA	18
0	5	3.27714473299218	18
0	5	3.51452606696916	18
0	5	3.59731226058845	18
0	5	NA	18
0	5	NA	18
0	5	NA	18
0	5	NA	18
0	5	NA	18
0	10	3.80220813942094	18
0	10	3.87743156065853	18
0	10	3.06339092202781	18
0	10	3.57515068878559	18
0	10	NA	18
0	10	NA	18
0	10	NA	18
0	10	NA	18
20	0	3.5055573969864	18
20	0	3.08190996979504	18
20	0	3.2188758248682	18
20	0	NA	18
20	0	NA	18
20	0	NA	18
20	0	NA	18
20	0	NA	18
20	5	3.55820113047182	18
20	5	3.79773385902602	18
20	5	3.75887182593397	18
20	5	3.71357206670431	18
20	5	NA	18
20	5	NA	18
20	5	NA	18
20	5	NA	18
20	10	4.11251186617755	18
20	10	4.08933202039856	18
20	10	3.62434093297637	18
20	10	NA	18
20	10	NA	18
20	10	NA	18
20	10	NA	18
20	10	NA	18
40	0	3.83945231259331	18
40	0	3.6454498961866	18
40	0	3.43720781918519	18
40	0	3.64021428213266	18
40	0	3.37416870927424	18
40	0	NA	18
40	0	NA	18
40	0	NA	18
40	5	3.30688670219091	18
40	5	3.2188758248682	18
40	5	3.37416870927424	18
40	5	3.64021428213266	18
40	5	NA	18
40	5	NA	18
40	5	NA	18
40	5	NA	18
40	10	3.23867845216438	18
40	10	3.35340671782581	18
40	10	3.26956893918372	18
40	10	3.65842024662923	18
40	10	NA	18
40	10	NA	18
40	10	NA	18
40	10	NA	18
60	0	3.23080439573347	18
60	0	2.95491027903374	18
60	0	2.73436750941958	18
60	0	3.32503602069659	18
60	0	2.87356463957978	18
60	0	3.19458313229916	18
60	0	NA	18
60	0	NA	18
60	5	2.85647020622048	18
60	5	3.37416870927424	18
60	5	2.41591377830105	18
60	5	2.85647020622048	18
60	5	3.07731226054641	18
60	5	3.27714473299218	18
60	5	NA	18
60	5	NA	18
60	10	3.19458313229916	18
60	10	3.32503602069659	18
60	10	3.91202300542815	18
60	10	4.02535169073515	18
60	10	NA	18
60	10	NA	18
[truncated: 206 more rows]
