# Supplementary material for: Respiratory variations in pulse pressure and photoplethysmographic waveform amplitude during positive expiratory pressure and continuous positive airway pressure in a model of progressive hypovolemia
Source: PLoS One. 2019 Sep 27;14(9):e0223071. doi: 10.1371/journal.pone.0223071 (PMC6764667; doi:10.1371/journal.pone.0223071)
Supplement: S3 File — (ZIP) [file pone.0223071.s003.zip › Data_script/data_dpop_pep.txt]

lbnp	respmod	log.dpop	id
0	0	NA	1
0	0	NA	1
0	0	NA	1
0	0	NA	1
0	0	NA	1
0	0	NA	1
0	0	NA	1
0	0	NA	1
0	0	NA	1
0	0	NA	1
0	0	NA	1
0	5	NA	1
0	5	NA	1
0	5	NA	1
0	5	NA	1
0	5	NA	1
0	5	NA	1
0	5	NA	1
0	5	NA	1
0	5	NA	1
0	5	NA	1
0	5	NA	1
0	10	NA	1
0	10	NA	1
0	10	NA	1
0	10	NA	1
0	10	NA	1
0	10	NA	1
0	10	NA	1
0	10	NA	1
0	10	NA	1
0	10	NA	1
0	10	NA	1
20	0	NA	1
20	0	NA	1
20	0	NA	1
20	0	NA	1
20	0	NA	1
20	0	NA	1
20	0	NA	1
20	0	NA	1
20	0	NA	1
20	0	NA	1
20	0	NA	1
20	5	NA	1
20	5	NA	1
20	5	NA	1
20	5	NA	1
20	5	NA	1
20	5	NA	1
20	5	NA	1
20	5	NA	1
20	5	NA	1
20	5	NA	1
20	5	NA	1
20	10	NA	1
20	10	NA	1
20	10	NA	1
20	10	NA	1
20	10	NA	1
20	10	NA	1
20	10	NA	1
20	10	NA	1
20	10	NA	1
20	10	NA	1
20	10	NA	1
40	0	NA	1
40	0	NA	1
40	0	NA	1
40	0	NA	1
40	0	NA	1
40	0	NA	1
40	0	NA	1
40	0	NA	1
40	0	NA	1
40	0	NA	1
40	0	NA	1
40	5	NA	1
40	5	NA	1
40	5	NA	1
40	5	NA	1
40	5	NA	1
40	5	NA	1
40	5	NA	1
40	5	NA	1
40	5	NA	1
40	5	NA	1
40	5	NA	1
40	10	NA	1
40	10	NA	1
40	10	NA	1
40	10	NA	1
40	10	NA	1
40	10	NA	1
40	10	NA	1
40	10	NA	1
40	10	NA	1
40	10	NA	1
40	10	NA	1
60	0	NA	1
60	0	NA	1
60	0	NA	1
60	0	NA	1
60	0	NA	1
60	0	NA	1
60	0	NA	1
60	0	NA	1
60	0	NA	1
60	0	NA	1
60	0	NA	1
60	5	NA	1
60	5	NA	1
60	5	NA	1
60	5	NA	1
60	5	NA	1
60	5	NA	1
60	5	NA	1
60	5	NA	1
60	5	NA	1
60	5	NA	1
60	5	NA	1
60	10	NA	1
60	10	NA	1
60	10	NA	1
60	10	NA	1
60	10	NA	1
60	10	NA	1
60	10	NA	1
60	10	NA	1
60	10	NA	1
60	10	NA	1
60	10	NA	1
80	0	NA	1
80	0	NA	1
80	0	NA	1
80	0	NA	1
80	0	NA	1
80	0	NA	1
80	0	NA	1
80	0	NA	1
80	0	NA	1
80	0	NA	1
80	0	NA	1
80	5	NA	1
80	5	NA	1
80	5	NA	1
80	5	NA	1
80	5	NA	1
80	5	NA	1
80	5	NA	1
80	5	NA	1
80	5	NA	1
80	5	NA	1
80	5	NA	1
80	10	NA	1
80	10	NA	1
80	10	NA	1
80	10	NA	1
80	10	NA	1
80	10	NA	1
80	10	NA	1
80	10	NA	1
80	10	NA	1
80	10	NA	1
80	10	NA	1
0	0	2.87919845729804	2
0	0	2.90142159408275	2
0	0	2.11625551480255	2
0	0	NA	2
0	0	NA	2
0	0	NA	2
0	0	NA	2
0	0	NA	2
0	5	3.10009228887823	2
0	5	2.43361335540045	2
0	5	3.28840188751681	2
0	5	3.35340671782581	2
0	5	NA	2
0	5	NA	2
0	5	NA	2
0	5	NA	2
0	10	2.9704144655697	2
0	10	2.90142159408275	2
0	10	2.75366071235426	2
0	10	2.61006979274201	2
0	10	NA	2
0	10	NA	2
0	10	NA	2
0	10	NA	2
20	0	2.68784749378469	2
20	0	1.68639895357023	2
20	0	1.96009478404727	2
20	0	NA	2
20	0	NA	2
20	0	NA	2
20	0	NA	2
20	0	NA	2
20	5	1.94591014905531	2
20	5	2.37024374146786	2
20	5	1.98787434815435	2
20	5	2.01490302054226	2
20	5	0.641853886172395	2
20	5	NA	2
20	5	NA	2
20	5	NA	2
20	10	2.94443897916644	2
20	10	2.37954613413017	2
20	10	3.17805383034795	2
20	10	2.00148000021012	2
20	10	3.16968558067743	2
20	10	NA	2
20	10	NA	2
20	10	NA	2
40	0	2.73436750941958	2
40	0	2.37954613413017	2
40	0	3.02042488614436	2
40	0	1.50407739677627	2
40	0	NA	2
40	0	NA	2
40	0	NA	2
40	0	NA	2
40	5	1.87180217690159	2
40	5	1.82454929205105	2
40	5	1.75785791755237	2
40	5	1.80828877117927	2
40	5	2.2082744135228	2
40	5	1.96009478404727	2
40	5	NA	2
40	5	NA	2
40	10	1.75785791755237	2
40	10	2.05412373369555	2
40	10	2.04122032885964	2
40	10	2.11625551480255	2
40	10	NA	2
40	10	NA	2
40	10	NA	2
40	10	NA	2
60	0	NA	2
60	0	NA	2
60	0	NA	2
60	0	NA	2
60	0	NA	2
60	0	NA	2
60	0	NA	2
60	0	NA	2
60	5	NA	2
60	5	NA	2
60	5	NA	2
60	5	NA	2
60	5	NA	2
60	5	NA	2
60	5	NA	2
60	5	NA	2
60	10	NA	2
60	10	NA	2
60	10	NA	2
60	10	NA	2
60	10	NA	2
60	10	NA	2
60	10	NA	2
60	10	NA	2
80	0	NA	2
80	0	NA	2
80	0	NA	2
80	0	NA	2
80	0	NA	2
80	0	NA	2
80	0	NA	2
80	0	NA	2
80	5	NA	2
80	5	NA	2
80	5	NA	2
80	5	NA	2
80	5	NA	2
80	5	NA	2
80	5	NA	2
80	5	NA	2
80	10	NA	2
80	10	NA	2
80	10	NA	2
80	10	NA	2
80	10	NA	2
80	10	NA	2
80	10	NA	2
80	10	NA	2
0	0	1.38629436111989	3
0	0	1.38629436111989	3
0	0	1.77495235091167	3
0	0	1.30833281965018	3
0	0	2.4423470353692	3
0	0	2.4423470353692	3
0	0	NA	3
0	5	2.05412373369555	3
0	5	1.38629436111989	3
0	5	2.04122032885964	3
0	5	1.38629436111989	3
0	5	2.05412373369555	3
0	5	2.21920348405499	3
0	5	1.33500106673234	3
0	10	2.33214389523559	3
0	10	1.77495235091167	3
0	10	1.38629436111989	3
0	10	1.38629436111989	3
0	10	1.77495235091167	3
0	10	NA	3
0	10	NA	3
20	0	1.28093384546206	3
20	0	1.28093384546206	3
20	0	1.68639895357023	3
20	0	2.00148000021012	3
20	0	2.04122032885964	3
20	0	0.641853886172395	3
20	0	NA	3
20	5	1.7404661748405	3
20	5	2.69462718077007	3
20	5	1.28093384546206	3
20	5	0.641853886172395	3
20	5	2.27212588550934	3
20	5	NA	3
20	5	NA	3
20	10	2.61006979274201	3
20	10	2.05412373369555	3
20	10	2.04122032885964	3
20	10	2.67414864942653	3
20	10	NA	3
20	10	NA	3
20	10	NA	3
40	0	2.69462718077007	3
40	0	1.25276296849537	3
40	0	1.96009478404727	3
40	0	2.35137525716348	3
40	0	NA	3
40	0	NA	3
40	0	NA	3
40	5	2.21920348405499	3
40	5	2.00148000021012	3
40	5	0.641853886172395	3
40	5	1.33500106673234	3
40	5	2.42480272571829	3
40	5	1.70474809223843	3
40	5	NA	3
40	10	2.23001440015921	3
40	10	3.06339092202781	3
40	10	2.12823170584927	3
40	10	1.28093384546206	3
40	10	2.3887627892351	3
40	10	2.40694510831829	3
40	10	2.40694510831829	3
60	0	2.39789527279837	3
60	0	2.68784749378469	3
60	0	1.80828877117927	3
60	0	NA	3
60	0	NA	3
60	0	NA	3
60	0	NA	3
60	5	2.04122032885964	3
60	5	2.14006616349627	3
60	5	1.88706964903238	3
60	5	2.37954613413017	3
60	5	1.84054963339749	3
60	5	NA	3
60	5	NA	3
60	10	3.13549421592915	3
60	10	2.4932054526027	3
60	10	2.33214389523559	3
60	10	2.05412373369555	3
60	10	2.28238238567653	3
60	10	2.39789527279837	3
60	10	NA	3
80	0	NA	3
80	0	NA	3
80	0	NA	3
80	0	NA	3
80	0	NA	3
80	0	NA	3
80	0	NA	3
80	5	NA	3
80	5	NA	3
80	5	NA	3
80	5	NA	3
80	5	NA	3
80	5	NA	3
80	5	NA	3
80	10	NA	3
80	10	NA	3
80	10	NA	3
80	10	NA	3
80	10	NA	3
80	10	NA	3
80	10	NA	3
0	0	2.37954613413017	4
0	0	4.00551334851548	4
0	0	2.52572864430826	4
0	0	3.2846635654062	4
0	0	2.41591377830105	4
0	0	NA	4
0	0	NA	4
0	0	NA	4
0	0	NA	4
0	5	3.39785848039664	4
0	5	3.33932197794407	4
0	5	3.23080439573347	4
0	5	3.6454498961866	4
0	5	NA	4
0	5	NA	4
0	5	NA	4
0	5	NA	4
0	5	NA	4
0	10	3.90197266957464	4
0	10	3.07731226054641	4
0	10	3.69137633431252	4
0	10	3.14415227867226	4
0	10	4.0342406381524	4
0	10	NA	4
0	10	NA	4
0	10	NA	4
0	10	NA	4
20	0	3.40119738166216	4
20	0	2.4423470353692	4
20	0	2.40694510831829	4
20	0	2.35137525716348	4
20	0	2.76000994003292	4
20	0	NA	4
20	0	NA	4
20	0	NA	4
20	0	NA	4
20	5	2.87356463957978	4
20	5	2.80336038090653	4
20	5	3.5055573969864	4
20	5	NA	4
20	5	NA	4
20	5	NA	4
20	5	NA	4
20	5	NA	4
20	5	NA	4
20	10	2.85070650150373	4
20	10	2.66025953726586	4
20	10	3.37758751602302	4
20	10	NA	4
20	10	NA	4
20	10	NA	4
20	10	NA	4
20	10	NA	4
20	10	NA	4
40	0	1.87180217690159	4
40	0	1.16315080980568	4
40	0	2.58776403522771	4
40	0	2.96527306606928	4
40	0	NA	4
40	0	NA	4
40	0	NA	4
40	0	NA	4
40	0	NA	4
40	5	3.25037449192757	4
40	5	2.42480272571829	4
40	5	3.38777436133001	4
40	5	2.28238238567653	4
40	5	NA	4
40	5	NA	4
40	5	NA	4
40	5	NA	4
40	5	NA	4
40	10	2.83907846350861	4
40	10	2.79728133483015	4
40	10	3.06339092202781	4
40	10	NA	4
40	10	NA	4
40	10	NA	4
40	10	NA	4
40	10	NA	4
40	10	NA	4
60	0	NA	4
60	0	NA	4
60	0	NA	4
60	0	NA	4
60	0	NA	4
60	0	NA	4
60	0	NA	4
60	0	NA	4
60	0	NA	4
60	5	NA	4
60	5	NA	4
60	5	NA	4
60	5	NA	4
60	5	NA	4
60	5	NA	4
60	5	NA	4
60	5	NA	4
60	5	NA	4
60	10	NA	4
60	10	NA	4
60	10	NA	4
60	10	NA	4
60	10	NA	4
60	10	NA	4
60	10	NA	4
60	10	NA	4
60	10	NA	4
80	0	NA	4
80	0	NA	4
80	0	NA	4
80	0	NA	4
80	0	NA	4
80	0	NA	4
80	0	NA	4
80	0	NA	4
80	0	NA	4
80	5	NA	4
80	5	NA	4
80	5	NA	4
80	5	NA	4
80	5	NA	4
80	5	NA	4
80	5	NA	4
80	5	NA	4
80	5	NA	4
80	10	NA	4
80	10	NA	4
80	10	NA	4
80	10	NA	4
80	10	NA	4
80	10	NA	4
80	10	NA	4
80	10	NA	4
80	10	NA	4
0	0	2.50143595173921	5
0	0	3.10009228887823	5
0	0	2.69462718077007	5
0	0	2.91777073208428	5
0	0	NA	5
0	0	NA	5
0	5	3.26956893918372	5
0	5	2.61006979274201	5
0	5	3.13983261752775	5
0	5	3.13549421592915	5
0	5	NA	5
0	5	NA	5
0	10	2.56494935746154	5
0	10	3.24259235148552	5
0	10	2.82731362192903	5
0	10	NA	5
0	10	NA	5
0	10	NA	5
20	0	1.87180217690159	5
20	0	1.96009478404727	5
20	0	1.93152141160321	5
20	0	2.35137525716348	5
20	0	NA	5
20	0	NA	5
20	5	3.15700042115011	5
20	5	3.35340671782581	5
20	5	2.92852352386054	5
20	5	2.9704144655697	5
20	5	3.2188758248682	5
20	5	NA	5
20	10	2.50959926237837	5
20	10	3.2846635654062	5
20	10	2.92316158071916	5
20	10	3.05870707271538	5
20	10	3.41444260841218	5
20	10	NA	5
40	0	2.19722457733622	5
40	0	2.37024374146786	5
40	0	2.58776403522771	5
40	0	2.57261223020711	5
40	0	NA	5
40	0	NA	5
40	5	3.01062088604774	5
40	5	2.16332302566054	5
40	5	3.13113691056019	5
40	5	1.66770682055808	5
40	5	2.02814824729229	5
40	5	NA	5
40	10	3.03013370027132	5
40	10	3.07731226054641	5
40	10	2.56494935746154	5
40	10	2.86220088092947	5
40	10	2.80336038090653	5
40	10	NA	5
60	0	NA	5
60	0	NA	5
60	0	NA	5
60	0	NA	5
60	0	NA	5
60	0	NA	5
60	5	NA	5
60	5	NA	5
60	5	NA	5
60	5	NA	5
60	5	NA	5
60	5	NA	5
60	10	NA	5
60	10	NA	5
60	10	NA	5
60	10	NA	5
60	10	NA	5
60	10	NA	5
80	0	NA	5
80	0	NA	5
80	0	NA	5
80	0	NA	5
80	0	NA	5
80	0	NA	5
80	5	NA	5
80	5	NA	5
80	5	NA	5
80	5	NA	5
80	5	NA	5
80	5	NA	5
80	10	NA	5
80	10	NA	5
80	10	NA	5
80	10	NA	5
80	10	NA	5
80	10	NA	5
0	0	0.832909122935104	6
0	0	2.74727091425549	6
0	0	2.35137525716348	6
0	0	2.52572864430826	6
0	0	2.06686275947298	6
0	0	NA	6
0	0	NA	6
0	5	2.28238238567653	6
0	5	3.40784192438082	6
0	5	1.28093384546206	6
0	5	NA	6
0	5	NA	6
0	5	NA	6
0	5	NA	6
0	10	2.92316158071916	6
0	10	2.72129542785223	6
0	10	2.9338568698359	6
0	10	3.02042488614436	6
0	10	2.63905732961526	6
0	10	NA	6
0	10	NA	6
20	0	2.72129542785223	6
20	0	2.73436750941958	6
20	0	1.75785791755237	6
20	0	1.30833281965018	6
20	0	0.182321556793955	6
20	0	1.75785791755237	6
20	0	NA	6
20	5	3.2846635654062	6
20	5	2.95491027903374	6
20	5	2.77881927199042	6
20	5	1.75785791755237	6
20	5	NA	6
20	5	NA	6
20	5	NA	6
20	10	3.2188758248682	6
20	10	3.73766961828337	6
20	10	2.33214389523559	6
20	10	2.50143595173921	6
20	10	NA	6
20	10	NA	6
20	10	NA	6
40	0	2.72129542785223	6
40	0	0.916290731874155	6
40	0	2.69462718077007	6
40	0	1.28093384546206	6
40	0	1.33500106673234	6
40	0	NA	6
40	0	NA	6
40	5	3.67376581630389	6
40	5	3.6609942506244	6
40	5	3.55534806148941	6
40	5	3.03974915897077	6
40	5	3.00071981506503	6
40	5	NA	6
40	5	NA	6
40	10	1.50407739677627	6
40	10	2.31253542384721	6
40	10	3.42426265459315	6
40	10	3.62167070442049	6
40	10	3.10009228887823	6
40	10	3.23867845216438	6
40	10	NA	6
60	0	3.60821155104648	6
60	0	2.70136121295141	6
60	0	2.84490938381941	6
60	0	3.32143241319329	6
60	0	NA	6
60	0	NA	6
60	0	NA	6
60	5	2.81540871942271	6
60	5	3.74714836223791	6
60	5	3.14845336057165	6
60	5	3.13983261752775	6
60	5	3.98898404656427	6
60	5	NA	6
60	5	NA	6
60	10	3.64283551561253	6
60	10	2.58776403522771	6
60	10	3.5945687746427	6
60	10	4.4624538837865	6
60	10	3.73050112880476	6
60	10	NA	6
60	10	NA	6
80	0	NA	6
80	0	NA	6
80	0	NA	6
80	0	NA	6
80	0	NA	6
80	0	NA	6
80	0	NA	6
80	5	NA	6
80	5	NA	6
80	5	NA	6
80	5	NA	6
80	5	NA	6
80	5	NA	6
80	5	NA	6
80	10	NA	6
80	10	NA	6
80	10	NA	6
80	10	NA	6
80	10	NA	6
80	10	NA	6
80	10	NA	6
0	0	2.70136121295141	7
0	0	2.68784749378469	7
0	0	2.72129542785223	7
0	0	2.57261223020711	7
0	0	NA	7
0	0	NA	7
0	0	NA	7
0	5	3.36729582998647	7
0	5	3.03495298670727	7
0	5	3.08190996979504	7
0	5	2.86789890204411	7
0	5	NA	7
0	5	NA	7
0	5	NA	7
0	10	3.23474917402449	7
0	10	3.35340671782581	7
0	10	3.2188758248682	7
0	10	3.24259235148552	7
0	10	3.25809653802148	7
0	10	NA	7
0	10	NA	7
20	0	2.3887627892351	7
20	0	3.26575941076705	7
20	0	2.74727091425549	7
20	0	2.83907846350861	7
20	0	NA	7
20	0	NA	7
20	0	NA	7
20	5	2.72129542785223	7
20	5	2.91777073208428	7
20	5	2.83907846350861	7
20	5	2.86789890204411	7
20	5	3.05400118167797	7
20	5	NA	7
20	5	NA	7
20	10	2.66025953726586	7
20	10	3.20274644293832	7
20	10	3.41772668361337	7
20	10	3.10009228887823	7
20	10	NA	7
20	10	NA	7
20	10	NA	7
40	0	3.06339092202781	7
40	0	2.32238772029023	7
40	0	2.94968833505258	7
40	0	2.82731362192903	7
40	0	NA	7
40	0	NA	7
40	0	NA	7
40	5	2.32238772029023	7
40	5	2.94968833505258	7
40	5	2.82731362192903	7
40	5	2.90142159408275	7
40	5	NA	7
40	5	NA	7
40	5	NA	7
40	10	3.3178157727231	7
40	10	3.49650756146648	7
40	10	2.90142159408275	7
40	10	2.91777073208428	7
40	10	NA	7
40	10	NA	7
40	10	NA	7
60	0	2.43361335540045	7
60	0	2.73436750941958	7
60	0	2.90142159408275	7
60	0	2.80336038090653	7
60	0	NA	7
60	0	NA	7
60	0	NA	7
60	5	3.44680789291421	7
60	5	3.2188758248682	7
60	5	2.69462718077007	7
60	5	2.484906649788	7
60	5	NA	7
60	5	NA	7
60	5	NA	7
60	10	3.02529107579554	7
60	10	2.50143595173921	7
60	10	2.71469474382088	7
60	10	2.73436750941958	7
60	10	2.90142159408275	7
60	10	NA	7
60	10	NA	7
80	0	2.94443897916644	7
80	0	2.23001440015921	7
80	0	2.61006979274201	7
80	0	2.37954613413017	7
80	0	NA	7
80	0	NA	7
80	0	NA	7
80	5	2.50143595173921	7
80	5	2.64617479738412	7
80	5	2.66722820658195	7
80	5	2.71469474382088	7
80	5	NA	7
80	5	NA	7
80	5	NA	7
80	10	2.41591377830105	7
80	10	3.26956893918372	7
80	10	2.78501124223834	7
80	10	2.86789890204411	7
80	10	NA	7
80	10	NA	7
80	10	NA	7
0	0	1.96009478404727	8
0	0	2.04122032885964	8
0	0	1.28093384546206	8
0	0	2.3887627892351	8
0	0	1.28093384546206	8
0	0	1.25276296849537	8
0	0	NA	8
0	5	2.11625551480255	8
0	5	2.00148000021012	8
0	5	1.3609765531356	8
0	5	2.42480272571829	8
0	5	NA	8
0	5	NA	8
0	5	NA	8
0	10	2.9391619220656	8
0	10	2.07944154167984	8
0	10	2.00148000021012	8
0	10	2.90142159408275	8
0	10	2.50143595173921	8
0	10	NA	8
0	10	NA	8
20	0	3.16547504814109	8
20	0	1.33500106673234	8
20	0	2.04122032885964	8
20	0	2.00148000021012	8
20	0	1.90210752639692	8
20	0	2.32238772029023	8
20	0	NA	8
20	5	2.00148000021012	8
20	5	2.3887627892351	8
20	5	3.01553490085017	8
20	5	2.3887627892351	8
20	5	2.42480272571829	8
20	5	NA	8
20	5	NA	8
20	10	2.70136121295141	8
20	10	3.31418600467253	8
20	10	2.3887627892351	8
20	10	2.82731362192903	8
20	10	NA	8
20	10	NA	8
20	10	NA	8
40	0	2.81540871942271	8
40	0	2.3887627892351	8
40	0	2.2512917986065	8
40	0	1.7404661748405	8
40	0	2.76631910922619	8
40	0	1.90210752639692	8
40	0	NA	8
40	5	2.42480272571829	8
40	5	2.11625551480255	8
40	5	2.11625551480255	8
40	5	2.16332302566054	8
40	5	3.03013370027132	8
40	5	2.21920348405499	8
40	5	NA	8
40	10	2.52572864430826	8
40	10	1.16315080980568	8
40	10	2.62466859216316	8
40	10	2.42480272571829	8
40	10	2.32238772029023	8
40	10	2.76631910922619	8
40	10	NA	8
60	0	3.29583686600433	8
60	0	2.90142159408275	8
60	0	2.61739583283408	8
60	0	2.83907846350861	8
60	0	2.35137525716348	8
60	0	NA	8
60	0	NA	8
60	5	2.99573227355399	8
60	5	3.68887945411394	8
60	5	3.03013370027132	8
60	5	3.16547504814109	8
60	5	NA	8
60	5	NA	8
60	5	NA	8
60	10	2.81540871942271	8
60	10	3.01553490085017	8
60	10	3.17805383034795	8
60	10	NA	8
60	10	NA	8
60	10	NA	8
60	10	NA	8
80	0	1.96009478404727	8
80	0	2.85647020622048	8
80	0	1.45861502269952	8
80	0	3.05870707271538	8
80	0	NA	8
80	0	NA	8
80	0	NA	8
80	5	3.06339092202781	8
80	5	3.2846635654062	8
80	5	3.32503602069659	8
80	5	3.5945687746427	8
80	5	3.26193531432865	8
80	5	NA	8
80	5	NA	8
80	10	3.62966009445396	8
80	10	2.71469474382088	8
80	10	3.68887945411394	8
80	10	4.1026433650368	8
80	10	NA	8
80	10	NA	8
80	10	NA	8
0	0	3.47815842279828	9
0	0	1.88706964903238	9
0	0	1.48160454092422	9
0	0	2.23001440015921	9
0	0	1.96009478404727	9
0	0	NA	9
0	5	2.87356463957978	9
0	5	2.73436750941958	9
0	5	2.54160199346455	9
0	5	1.6094379124341	9
0	5	NA	9
0	5	NA	9
0	10	3.20680324363393	9
0	10	2.56494935746154	9
0	10	1.88706964903238	9
0	10	2.2512917986065	9
0	10	NA	9
0	10	NA	9
20	0	1.3609765531356	9
20	0	2.50143595173921	9
20	0	1.41098697371026	9
20	0	1.45861502269952	9
20	0	NA	9
20	0	NA	9
20	5	3.01553490085017	9
20	5	2.54944517092557	9
20	5	2.07944154167984	9
20	5	2.07944154167984	9
20	5	NA	9
20	5	NA	9
20	10	2.85647020622048	9
20	10	2.58776403522771	9
20	10	2.90142159408275	9
20	10	2.2082744135228	9
20	10	2.94443897916644	9
20	10	NA	9
40	0	1.80828877117927	9
40	0	1.93152141160321	9
40	0	2.52572864430826	9
40	0	2.58776403522771	9
40	0	2.58776403522771	9
40	0	NA	9
40	5	3.17805383034795	9
40	5	3.17805383034795	9
40	5	2.73436750941958	9
40	5	2.73436750941958	9
40	5	NA	9
40	5	NA	9
40	10	3.94931879017184	9
40	10	3.83297979808769	9
40	10	2.81540871942271	9
40	10	2.96527306606928	9
40	10	2.96527306606928	9
40	10	NA	9
60	0	3.68887945411394	9
60	0	3.42751468997953	9
60	0	3.77276093809464	9
60	0	3.42751468997953	9
60	0	NA	9
60	0	NA	9
60	5	3.26193531432865	9
60	5	3.5055573969864	9
60	5	3.10009228887823	9
60	5	3.77276093809464	9
60	5	NA	9
60	5	NA	9
60	10	3.5055573969864	9
60	10	3.9982007016692	9
60	10	3.77276093809464	9
60	10	3.5945687746427	9
60	10	NA	9
60	10	NA	9
80	0	NA	9
80	0	NA	9
80	0	NA	9
80	0	NA	9
80	0	NA	9
80	0	NA	9
80	5	NA	9
80	5	NA	9
80	5	NA	9
80	5	NA	9
80	5	NA	9
80	5	NA	9
80	10	NA	9
80	10	NA	9
80	10	NA	9
80	10	NA	9
80	10	NA	9
80	10	NA	9
0	0	1.56861591791385	10
0	0	2.43361335540045	10
0	0	3.03495298670727	10
0	0	1.19392246847243	10
0	0	1.54756250871601	10
0	0	1.1314021114911	10
0	0	NA	10
0	5	2.61006979274201	10
0	5	2.16332302566054	10
0	5	3.10009228887823	10
0	5	2.71469474382088	10
0	5	-0.693147180559945	10
0	5	0.53062825106217	10
0	5	NA	10
0	10	2.30258509299405	10
0	10	1.6094379124341	10
0	10	2.75366071235426	10
0	10	2.45100509811232	10
0	10	2.27212588550934	10
0	10	2.484906649788	10
0	10	NA	10
20	0	2.50143595173921	10
20	0	2.76631910922619	10
20	0	1.62924053973028	10
20	0	1.96009478404727	10
20	0	NA	10
20	0	NA	10
20	0	NA	10
20	5	2.19722457733622	10
20	5	2.4423470353692	10
20	5	2.3887627892351	10
20	5	2.4423470353692	10
20	5	NA	10
20	5	NA	10
20	5	NA	10
20	10	1.84054963339749	10
20	10	2.58776403522771	10
20	10	3.04927304048202	10
20	10	2.61006979274201	10
20	10	2.63188884013665	10
20	10	NA	10
20	10	NA	10
40	0	1.80828877117927	10
40	0	1.97408102602201	10
40	0	1.54756250871601	10
40	0	NA	10
40	0	NA	10
40	0	NA	10
40	0	NA	10
40	5	2.18605127673809	10
40	5	3.03013370027132	10
40	5	2.484906649788	10
40	5	2.77881927199042	10
40	5	2.484906649788	10
40	5	NA	10
40	5	NA	10
40	10	2.35137525716348	10
40	10	2.51769647261099	10
40	10	3.14415227867226	10
40	10	1.82454929205105	10
40	10	NA	10
40	10	NA	10
40	10	NA	10
60	0	3.44041809481544	10
60	0	3.70868208141012	10
60	0	2.51769647261099	10
60	0	3.19867311755068	10
60	0	NA	10
60	0	NA	10
60	0	NA	10
60	5	3.15700042115011	10
60	5	3.10009228887823	10
60	5	2.73436750941958	10
60	5	2.73436750941958	10
60	5	3.10009228887823	10
60	5	2.73436750941958	10
60	5	2.41591377830105	10
60	10	2.58776403522771	10
60	10	3.23080439573347	10
60	10	3.51749783735832	10
60	10	3.08190996979504	10
60	10	NA	10
60	10	NA	10
60	10	NA	10
80	0	NA	10
80	0	NA	10
80	0	NA	10
80	0	NA	10
80	0	NA	10
80	0	NA	10
80	0	NA	10
80	5	NA	10
80	5	NA	10
80	5	NA	10
80	5	NA	10
80	5	NA	10
80	5	NA	10
80	5	NA	10
80	10	NA	10
80	10	NA	10
80	10	NA	10
80	10	NA	10
80	10	NA	10
80	10	NA	10
80	10	NA	10
0	0	2.37024374146786	11
0	0	2.70136121295141	11
0	0	2.33214389523559	11
0	0	2.484906649788	11
0	0	2.17475172148416	11
0	0	NA	11
0	5	2.91777073208428	11
0	5	2.53369681395743	11
0	5	2.57261223020711	11
0	5	2.90142159408275	11
0	5	2.19722457733622	11
0	5	NA	11
0	10	3.04927304048202	11
0	10	2.55722731136763	11
0	10	2.484906649788	11
0	10	2.46809953147162	11
0	10	NA	11
0	10	NA	11
20	0	2.81540871942271	11
20	0	2.75366071235426	11
20	0	3.11794990627824	11
20	0	2.53369681395743	11
20	0	NA	11
20	0	NA	11
20	5	2.67414864942653	11
20	5	2.3887627892351	11
20	5	3.06339092202781	11
20	5	2.75366071235426	11
20	5	NA	11
20	5	NA	11
20	10	3.05870707271538	11
20	10	2.90142159408275	11
20	10	3.24649099190117	11
20	10	2.83907846350861	11
20	10	2.484906649788	11
20	10	NA	11
40	0	1.93152141160321	11
40	0	2.76631910922619	11
40	0	1.84054963339749	11
40	0	1.84054963339749	11
40	0	2.46809953147162	11
40	0	2.21920348405499	11
40	5	3.10009228887823	11
40	5	2.21920348405499	11
40	5	2.19722457733622	11
40	5	2.43361335540045	11
40	5	NA	11
40	5	NA	11
40	10	2.76000994003292	11
40	10	3.03974915897077	11
40	10	2.52572864430826	11
40	10	3.10009228887823	11
40	10	NA	11
40	10	NA	11
60	0	2.46809953147162	11
60	0	1.68639895357023	11
60	0	2.37954613413017	11
60	0	2.07944154167984	11
60	0	NA	11
60	0	NA	11
60	5	2.66025953726586	11
60	5	3.23867845216438	11
60	5	3.38777436133001	11
60	5	2.79728133483015	11
60	5	NA	11
60	5	NA	11
60	10	2.66025953726586	11
60	10	3.16547504814109	11
60	10	3.13549421592915	11
60	10	2.73436750941958	11
60	10	NA	11
60	10	NA	11
80	0	NA	11
80	0	NA	11
80	0	NA	11
80	0	NA	11
80	0	NA	11
80	0	NA	11
80	5	NA	11
80	5	NA	11
80	5	NA	11
80	5	NA	11
80	5	NA	11
80	5	NA	11
80	10	NA	11
80	10	NA	11
80	10	NA	11
80	10	NA	11
80	10	NA	11
80	10	NA	11
0	0	3.32143241319329	12
0	0	3.70622809244855	12
0	0	3.11794990627824	12
0	0	3.3178157727231	12
0	0	3.25037449192757	12
0	0	3.15700042115011	12
0	5	3.41444260841218	12
0	5	2.72129542785223	12
0	5	3.41114771251532	12
0	5	2.90142159408275	12
0	5	NA	12
0	5	NA	12
0	10	2.86789890204411	12
0	10	3.51452606696916	12
0	10	3.65842024662923	12
0	10	3.14415227867226	12
0	10	3.64021428213266	12
0	10	2.54944517092557	12
20	0	2.69462718077007	12
20	0	3.20274644293832	12
20	0	3.37073817417745	12
20	0	3.15273602236366	12
20	0	NA	12
20	0	NA	12
20	5	3.29212628660779	12
20	5	3.15273602236366	12
20	5	3.06339092202781	12
20	5	NA	12
20	5	NA	12
20	5	NA	12
20	10	3.37073817417745	12
20	10	3.60821155104648	12
20	10	2.86220088092947	12
20	10	3.46885603013597	12
20	10	NA	12
20	10	NA	12
40	0	2.78501124223834	12
40	0	2.4423470353692	12
40	0	2.9391619220656	12
40	0	2.69462718077007	12
40	0	NA	12
40	0	NA	12
40	5	3.15700042115011	12
40	5	3.00568260440716	12
40	5	2.90142159408275	12
40	5	2.57261223020711	12
40	5	NA	12
40	5	NA	12
40	10	3.11794990627824	12
40	10	2.50143595173921	12
40	10	2.17475172148416	12
40	10	3.10009228887823	12
40	10	NA	12
40	10	NA	12
60	0	1.33500106673234	12
60	0	2.16332302566054	12
60	0	2.58776403522771	12
60	0	2.19722457733622	12
60	0	NA	12
60	0	NA	12
60	5	2.83907846350861	12
60	5	2.73436750941958	12
60	5	2.91777073208428	12
60	5	NA	12
60	5	NA	12
60	5	NA	12
60	10	2.54944517092557	12
60	10	2.58776403522771	12
60	10	2.73436750941958	12
60	10	NA	12
60	10	NA	12
60	10	NA	12
80	0	NA	12
80	0	NA	12
80	0	NA	12
80	0	NA	12
80	0	NA	12
80	0	NA	12
80	5	NA	12
80	5	NA	12
80	5	NA	12
80	5	NA	12
80	5	NA	12
80	5	NA	12
80	10	NA	12
80	10	NA	12
80	10	NA	12
80	10	NA	12
80	10	NA	12
80	10	NA	12
0	0	2.73436750941958	13
0	0	2.33214389523559	13
0	0	1.3609765531356	13
0	0	3.05870707271538	13
0	0	NA	13
0	0	NA	13
0	0	NA	13
0	0	NA	13
0	0	NA	13
0	5	3.10009228887823	13
0	5	3.14415227867226	13
0	5	2.83321334405622	13
0	5	2.79116510781272	13
0	5	NA	13
0	5	NA	13
0	5	NA	13
0	5	NA	13
0	5	NA	13
0	10	2.83321334405622	13
0	10	2.79116510781272	13
0	10	2.52572864430826	13
0	10	3.10009228887823	13
0	10	3.00568260440716	13
0	10	NA	13
0	10	NA	13
0	10	NA	13
0	10	NA	13
20	0	2.19722457733622	13
20	0	2.95491027903374	13
20	0	2.14006616349627	13
20	0	1.7227665977411	13
20	0	NA	13
20	0	NA	13
20	0	NA	13
20	0	NA	13
20	0	NA	13
20	5	2.9338568698359	13
20	5	2.32238772029023	13
20	5	1.84054963339749	13
20	5	2.19722457733622	13
20	5	NA	13
20	5	NA	13
20	5	NA	13
20	5	NA	13
20	5	NA	13
20	10	1.77495235091167	13
20	10	2.43361335540045	13
20	10	1.41098697371026	13
20	10	NA	13
20	10	NA	13
20	10	NA	13
20	10	NA	13
20	10	NA	13
20	10	NA	13
40	0	2.92316158071916	13
40	0	2.56494935746154	13
40	0	2.77881927199042	13
40	0	2.58776403522771	13
40	0	NA	13
40	0	NA	13
40	0	NA	13
40	0	NA	13
40	0	NA	13
40	5	2.9704144655697	13
40	5	2.54944517092557	13
40	5	1.84054963339749	13
40	5	2.07944154167984	13
40	5	2.52572864430826	13
40	5	1.77495235091167	13
40	5	NA	13
40	5	NA	13
40	5	NA	13
40	10	2.43361335540045	13
40	10	2.30258509299405	13
40	10	2.4423470353692	13
40	10	2.52572864430826	13
40	10	2.56494935746154	13
40	10	NA	13
40	10	NA	13
40	10	NA	13
40	10	NA	13
60	0	3.10009228887823	13
60	0	2.04122032885964	13
60	0	1.96009478404727	13
60	0	2.32238772029023	13
60	0	NA	13
60	0	NA	13
60	0	NA	13
60	0	NA	13
60	0	NA	13
60	5	3.13113691056019	13
60	5	2.73436750941958	13
60	5	1.96009478404727	13
60	5	NA	13
60	5	NA	13
60	5	NA	13
60	5	NA	13
60	5	NA	13
60	5	NA	13
60	10	2.2512917986065	13
60	10	2.46809953147162	13
60	10	3.52046080248897	13
60	10	1.33500106673234	13
60	10	NA	13
60	10	NA	13
60	10	NA	13
60	10	NA	13
60	10	NA	13
80	0	NA	13
80	0	NA	13
80	0	NA	13
80	0	NA	13
80	0	NA	13
80	0	NA	13
80	0	NA	13
80	0	NA	13
80	0	NA	13
80	5	NA	13
80	5	NA	13
80	5	NA	13
80	5	NA	13
80	5	NA	13
80	5	NA	13
80	5	NA	13
80	5	NA	13
80	5	NA	13
80	10	NA	13
80	10	NA	13
80	10	NA	13
80	10	NA	13
80	10	NA	13
80	10	NA	13
80	10	NA	13
80	10	NA	13
80	10	NA	13
0	0	2.92852352386054	14
0	0	3.25809653802148	14
0	0	3.41444260841218	14
0	0	2.98061863574394	14
0	0	2.85070650150373	14
0	0	2.80336038090653	14
0	0	3.56671182013973	14
0	0	NA	14
0	0	NA	14
0	5	2.41591377830105	14
0	5	2.58776403522771	14
0	5	2.50959926237837	14
0	5	2.2082744135228	14
0	5	NA	14
0	5	NA	14
0	5	NA	14
0	5	NA	14
0	5	NA	14
0	10	3.31418600467253	14
0	10	2.94443897916644	14
0	10	3.36384159511839	14
0	10	3.7796338173824	14
0	10	3.51749783735832	14
0	10	3.42426265459315	14
0	10	3.03974915897077	14
0	10	NA	14
0	10	NA	14
20	0	1.58923520511658	14
20	0	2.61006979274201	14
20	0	2.484906649788	14
20	0	2.16332302566054	14
20	0	NA	14
20	0	NA	14
20	0	NA	14
20	0	NA	14
20	0	NA	14
20	5	3.28091121578765	14
20	5	1.98787434815435	14
20	5	2.04122032885964	14
20	5	1.94591014905531	14
20	5	2.87919845729804	14
20	5	2.62466859216316	14
20	5	2.45100509811232	14
20	5	2.04122032885964	14
20	5	NA	14
20	10	3.1267605359604	14
20	10	2.24070968927596	14
20	10	2.95491027903374	14
20	10	2.41591377830105	14
20	10	NA	14
20	10	NA	14
20	10	NA	14
20	10	NA	14
20	10	NA	14
40	0	2.9338568698359	14
40	0	2.3887627892351	14
40	0	2.28238238567653	14
40	0	2.37954613413017	14
40	0	NA	14
40	0	NA	14
40	0	NA	14
40	0	NA	14
40	0	NA	14
40	5	2.70805020110221	14
40	5	2.24070968927596	14
40	5	3.07269331469012	14
40	5	2.50143595173921	14
40	5	NA	14
40	5	NA	14
40	5	NA	14
40	5	NA	14
40	5	NA	14
40	10	2.32238772029023	14
40	10	2.96010509591084	14
40	10	2.4423470353692	14
40	10	2.10413415427021	14
40	10	2.41591377830105	14
40	10	NA	14
40	10	NA	14
40	10	NA	14
40	10	NA	14
60	0	2.46809953147162	14
60	0	2.00148000021012	14
60	0	2.00148000021012	14
60	0	2.81540871942271	14
60	0	NA	14
60	0	NA	14
60	0	NA	14
60	0	NA	14
60	0	NA	14
60	5	2.83321334405622	14
60	5	3.54961738678043	14
60	5	3.55820113047182	14
60	5	NA	14
60	5	NA	14
60	5	NA	14
60	5	NA	14
60	5	NA	14
60	5	NA	14
60	10	2.87356463957978	14
60	10	2.35137525716348	14
60	10	2.4423470353692	14
60	10	2.91235066461494	14
60	10	2.63905732961526	14
60	10	3.52046080248897	14
60	10	NA	14
60	10	NA	14
60	10	NA	14
80	0	3.53514535417189	14
80	0	2.81540871942271	14
80	0	1.09861228866811	14
80	0	2.46809953147162	14
80	0	NA	14
80	0	NA	14
80	0	NA	14
80	0	NA	14
80	0	NA	14
80	5	2.63188884013665	14
80	5	3.16124671203156	14
80	5	1.7227665977411	14
80	5	NA	14
80	5	NA	14
80	5	NA	14
80	5	NA	14
80	5	NA	14
80	5	NA	14
80	10	3.56953269648137	14
80	10	2.50959926237837	14
80	10	3.76815263500844	14
80	10	3.32503602069659	14
80	10	NA	14
80	10	NA	14
80	10	NA	14
80	10	NA	14
80	10	NA	14
0	0	3.10009228887823	15
0	0	3.17805383034795	15
0	0	2.73436750941958	15
0	0	2.07944154167984	15
0	0	2.07944154167984	15
0	0	2.73436750941958	15
0	0	2.73436750941958	15
0	0	NA	15
0	0	NA	15
0	0	NA	15
0	5	3.10009228887823	15
0	5	3.03013370027132	15
0	5	3.35340671782581	15
0	5	3.35340671782581	15
0	5	NA	15
0	5	NA	15
0	5	NA	15
0	5	NA	15
0	5	NA	15
0	5	NA	15
0	10	3.03013370027132	15
0	10	3.10009228887823	15
0	10	2.58776403522771	15
0	10	3.42751468997953	15
0	10	2.66025953726586	15
0	10	NA	15
0	10	NA	15
0	10	NA	15
0	10	NA	15
0	10	NA	15
20	0	3.17805383034795	15
20	0	3.5055573969864	15
20	0	3.35340671782581	15
20	0	3.35340671782581	15
20	0	3.42751468997953	15
20	0	3.17805383034795	15
20	0	2.58776403522771	15
20	0	NA	15
20	0	NA	15
20	0	NA	15
20	5	2.81540871942271	15
20	5	2.81540871942271	15
20	5	3.17805383034795	15
20	5	3.26193531432865	15
20	5	2.73436750941958	15
20	5	NA	15
20	5	NA	15
20	5	NA	15
20	5	NA	15
20	5	NA	15
20	10	3.77276093809464	15
20	10	2.16332302566054	15
20	10	3.26193531432865	15
20	10	2.73436750941958	15
20	10	2.73436750941958	15
20	10	NA	15
20	10	NA	15
20	10	NA	15
20	10	NA	15
20	10	NA	15
40	0	3.17805383034795	15
40	0	2.07944154167984	15
40	0	2.73436750941958	15
40	0	3.5055573969864	15
40	0	3.17805383034795	15
40	0	NA	15
40	0	NA	15
40	0	NA	15
40	0	NA	15
40	0	NA	15
40	5	3.10009228887823	15
40	5	3.5055573969864	15
40	5	2.81540871942271	15
40	5	3.5055573969864	15
40	5	3.17805383034795	15
40	5	NA	15
40	5	NA	15
40	5	NA	15
40	5	NA	15
40	5	NA	15
40	10	3.26193531432865	15
40	10	2.81540871942271	15
40	10	2.07944154167984	15
40	10	3.42751468997953	15
40	10	3.42751468997953	15
40	10	NA	15
40	10	NA	15
40	10	NA	15
40	10	NA	15
40	10	NA	15
60	0	2.00148000021012	15
60	0	3.10009228887823	15
60	0	3.10009228887823	15
60	0	NA	15
60	0	NA	15
60	0	NA	15
60	0	NA	15
60	0	NA	15
60	0	NA	15
60	0	NA	15
60	5	3.17805383034795	15
60	5	3.17805383034795	15
60	5	3.17805383034795	15
60	5	3.10009228887823	15
60	5	NA	15
60	5	NA	15
60	5	NA	15
60	5	NA	15
60	5	NA	15
60	5	NA	15
60	10	3.26193531432865	15
60	10	3.17805383034795	15
60	10	2.90142159408275	15
60	10	3.5055573969864	15
60	10	NA	15
60	10	NA	15
60	10	NA	15
60	10	NA	15
60	10	NA	15
60	10	NA	15
80	0	3.91202300542815	15
80	0	3.68887945411394	15
80	0	3.91202300542815	15
80	0	3.68887945411394	15
80	0	3.5055573969864	15
80	0	NA	15
80	0	NA	15
80	0	NA	15
80	0	NA	15
80	0	NA	15
80	5	3.68887945411394	15
80	5	3.68887945411394	15
80	5	3.26193531432865	15
80	5	3.77276093809464	15
80	5	3.9982007016692	15
80	5	3.68887945411394	15
80	5	3.26193531432865	15
80	5	3.91202300542815	15
80	5	4.28634138453947	15
80	5	3.79323946943818	15
80	10	4.0943445622221	15
80	10	3.96271611974366	15
80	10	4.41158543691543	15
80	10	4.10923317471585	15
80	10	4.41158543691543	15
80	10	NA	15
80	10	NA	15
80	10	NA	15
80	10	NA	15
80	10	NA	15
0	0	3.10009228887823	16
0	0	2.81540871942271	16
0	0	2.52572864430826	16
0	0	1.82454929205105	16
0	0	NA	16
0	5	2.37954613413017	16
0	5	2.68784749378469	16
0	5	2.87919845729804	16
0	5	2.41591377830105	16
0	5	1.88706964903238	16
0	10	2.85070650150373	16
0	10	2.85070650150373	16
0	10	2.80336038090653	16
0	10	NA	16
0	10	NA	16
20	0	2.28238238567653	16
20	0	2.65324196460721	16
20	0	2.4423470353692	16
20	0	2.50959926237837	16
20	0	NA	16
20	5	2.66025953726586	16
20	5	2.2082744135228	16
20	5	3.00568260440716	16
20	5	2.77881927199042	16
20	5	NA	16
20	10	2.92316158071916	16
20	10	2.96527306606928	16
20	10	2.68784749378469	16
20	10	2.56494935746154	16
20	10	NA	16
40	0	3.00568260440716	16
40	0	3.07731226054641	16
40	0	2.54944517092557	16
40	0	2.9391619220656	16
40	0	2.79116510781272	16
40	5	3.15273602236366	16
40	5	3.19458313229916	16
40	5	3.07731226054641	16
40	5	NA	16
40	5	NA	16
40	10	2.82731362192903	16
40	10	3.25424296870549	16
40	10	2.87919845729804	16
40	10	3.05400118167797	16
40	10	NA	16
60	0	NA	16
60	0	NA	16
60	0	NA	16
60	0	NA	16
60	0	NA	16
60	5	NA	16
60	5	NA	16
60	5	NA	16
60	5	NA	16
60	5	NA	16
60	10	NA	16
60	10	NA	16
60	10	NA	16
60	10	NA	16
60	10	NA	16
80	0	NA	16
80	0	NA	16
80	0	NA	16
80	0	NA	16
80	0	NA	16
80	5	NA	16
80	5	NA	16
80	5	NA	16
80	5	NA	16
80	5	NA	16
80	10	NA	16
80	10	NA	16
80	10	NA	16
80	10	NA	16
80	10	NA	16
0	0	2.30258509299405	17
0	0	2.2512917986065	17
0	0	2.50143595173921	17
0	0	NA	17
0	0	NA	17
0	0	NA	17
0	0	NA	17
0	5	2.30258509299405	17
0	5	2.58776403522771	17
0	5	2.09186406167839	17
0	5	3.44041809481544	17
0	5	2.50143595173921	17
0	5	NA	17
0	5	NA	17
0	10	3.37073817417745	17
0	10	2.04122032885964	17
0	10	2.57261223020711	17
0	10	2.76631910922619	17
0	10	2.32238772029023	17
0	10	2.33214389523559	17
0	10	NA	17
20	0	1.98787434815435	17
20	0	2.19722457733622	17
20	0	1.94591014905531	17
20	0	NA	17
20	0	NA	17
20	0	NA	17
20	0	NA	17
20	5	2.73436750941958	17
20	5	3.35340671782581	17
20	5	2.40694510831829	17
20	5	2.57261223020711	17
20	5	2.484906649788	17
20	5	NA	17
20	5	NA	17
20	10	1.84054963339749	17
20	10	2.50143595173921	17
20	10	2.71469474382088	17
20	10	2.66025953726586	17
20	10	NA	17
20	10	NA	17
20	10	NA	17
40	0	2.82731362192903	17
40	0	2.95491027903374	17
40	0	0.53062825106217	17
40	0	1.90210752639692	17
40	0	NA	17
40	0	NA	17
40	0	NA	17
40	5	0.587786664902119	17
40	5	2.53369681395743	17
40	5	2.17475172148416	17
40	5	2.61006979274201	17
40	5	NA	17
40	5	NA	17
40	5	NA	17
40	10	2.69462718077007	17
40	10	2.64617479738412	17
40	10	2.61006979274201	17
40	10	NA	17
40	10	NA	17
40	10	NA	17
40	10	NA	17
60	0	NA	17
60	0	NA	17
60	0	NA	17
60	0	NA	17
60	0	NA	17
60	0	NA	17
60	0	NA	17
60	5	NA	17
60	5	NA	17
60	5	NA	17
60	5	NA	17
60	5	NA	17
60	5	NA	17
60	5	NA	17
60	10	NA	17
60	10	NA	17
60	10	NA	17
60	10	NA	17
60	10	NA	17
60	10	NA	17
60	10	NA	17
80	0	NA	17
80	0	NA	17
80	0	NA	17
80	0	NA	17
80	0	NA	17
80	0	NA	17
80	0	NA	17
80	5	NA	17
80	5	NA	17
80	5	NA	17
80	5	NA	17
80	5	NA	17
80	5	NA	17
80	5	NA	17
80	10	NA	17
80	10	NA	17
80	10	NA	17
80	10	NA	17
80	10	NA	17
80	10	NA	17
80	10	NA	17
0	0	3.04452243772342	18
0	0	2.40694510831829	18
0	0	3.13549421592915	18
0	0	1.82454929205105	18
0	0	NA	18
0	0	NA	18
0	0	NA	18
0	0	NA	18
0	5	2.95491027903374	18
0	5	3.04927304048202	18
0	5	3.11794990627824	18
0	5	NA	18
0	5	NA	18
0	5	NA	18
0	5	NA	18
0	5	NA	18
0	10	2.37024374146786	18
0	10	3.25037449192757	18
0	10	3.11794990627824	18
0	10	NA	18
0	10	NA	18
0	10	NA	18
0	10	NA	18
0	10	NA	18
20	0	3.66867674679642	18
20	0	3.54961738678043	18
20	0	2.33214389523559	18
20	0	NA	18
20	0	NA	18
20	0	NA	18
20	0	NA	18
20	0	NA	18
20	5	3.56388296393925	18
20	5	3.8416005411316	18
20	5	3.58629286533884	18
20	5	3.79323946943818	18
20	5	NA	18
20	5	NA	18
20	5	NA	18
20	5	NA	18
20	10	3.66356164612965	18
20	10	3.5055573969864	18
20	10	4.03069453514564	18
20	10	NA	18
20	10	NA	18
20	10	NA	18
20	10	NA	18
20	10	NA	18
40	0	4.13035499974513	18
40	0	3.55534806148941	18
40	0	3.44361809754611	18
40	0	NA	18
40	0	NA	18
40	0	NA	18
40	0	NA	18
40	0	NA	18
40	5	3.55534806148941	18
40	5	3.12236492448736	18
40	5	3.4307561839037	18
40	5	3.27714473299218	18
40	5	3.83945231259331	18
40	5	NA	18
40	5	NA	18
40	5	NA	18
40	10	4.48863636973214	18
40	10	4.02535169073515	18
40	10	3.48124008933569	18
40	10	NA	18
40	10	NA	18
40	10	NA	18
40	10	NA	18
40	10	NA	18
60	0	3.18635263316264	18
60	0	2.10413415427021	18
60	0	3.26193531432865	18
60	0	2.80336038090653	18
60	0	NA	18
60	0	NA	18
60	0	NA	18
60	0	NA	18
60	5	2.87356463957978	18
60	5	3.49347265777133	18
60	5	3.89995042419388	18
60	5	3.58073729549423	18
60	5	NA	18
60	5	NA	18
60	5	NA	18
60	5	NA	18
60	10	3.07731226054641	18
60	10	3.54673968695281	18
60	10	3.07731226054641	18
60	10	2.73436750941958	18
60	10	3.39785848039664	18
60	10	NA	18
[truncated: 206 more rows]
