# Supplementary material for: Respiratory variations in pulse pressure and photoplethysmographic waveform amplitude during positive expiratory pressure and continuous positive airway pressure in a model of progressive hypovolemia
Source: PLoS One. 2019 Sep 27;14(9):e0223071. doi: 10.1371/journal.pone.0223071 (PMC6764667; doi:10.1371/journal.pone.0223071)
Supplement: S3 File — (ZIP) [file pone.0223071.s003.zip › Data_script/data_hemodyn.txt]

idnum	lbnp	co	sv	hr	map	cvp
1	0	4.19880511128947	79.7903550178947	61.2864120487339	74.5755404785271	7.95674300254453
1	20	3.59136142705128	75.3178871930769	56.5324819924398	66.9379367768976	3.68539325842697
1	40	3.1596805494	51.5663580533333	70.4478615897215	63.840297138273	5.43891402714932
1	60	2.72948285067442	32.584582064186	98.069454062019	54.2032669643048	5.09727626459144
1	80	NA	NA	NA	NA	NA
2	0	7.75500876635526	124.496215009211	62.3061333456281	63.8956390858291	4.66137303063273
2	20	6.90003475092308	116.190783720513	61.8556564641928	49.1608169264096	0.405179930828834
2	40	5.27355057005882	85.5706526085294	65.5446998426316	49.6233597512177	-2.02788094456306
2	60	4.43553204002564	63.3604294807692	72.7311960485427	79.6638631569849	-2.76549922356759
2	80	4.41365089504545	47.1577922510606	99.8084432420794	83.8793251649338	-4.67363036870452
3	0	4.77187642183674	66.6333065191837	67.4250433833016	67.9814907960635	4.30320699708455
3	20	3.92116478508333	54.2806717738889	67.3103901281513	66.6497166865126	2.22040816326531
3	40	3.27927107209259	47.2301434424074	74.0301014910616	66.5975392859589	1.19183673469388
3	60	3.23475366303704	36.9660517644444	84.877689163853	68.315457539265	1.35313531353135
3	80	2.30120492195238	27.5381190390476	89.2921517933871	70.8382609889919	1.77064220183486
4	0	4.92976080823404	77.3471159597872	68.4554905893096	65.9863807802929	NA
4	20	4.52400402985714	73.2452663525	67.8959297142894	60.9059649237726	NA
4	40	4.13222762510811	63.0214934732432	71.1190633196564	56.6408060192096	NA
4	60	NA	NA	NA	NA	NA
4	80	NA	NA	NA	NA	NA
5	0	5.52765998933333	113.868327207692	55.5724549560841	84.7803915288938	9.81108829568788
5	20	5.49803442542424	104.210447556364	55.9722984115203	87.3955167533784	7.28348909657321
5	40	4.44158943869444	84.4684934908333	58.1574868983737	92.0349273041522	5.20265780730897
5	60	4.35666668285	67.791510529	66.9928964102645	90.8393127277249	3.16519174041298
5	80	3.89843349633333	56.1934827677778	74.1543885341176	89.9538864698823	1.12307692307692
6	0	3.75253011234483	66.4756365775862	59.0503826839088	97.8798425707166	NA
6	20	3.35059457820513	56.6992105469231	58.4015706805578	98.0086467108765	NA
6	40	2.21223133095455	34.1021769515909	68.0692404476241	98.2316521772695	NA
6	60	1.86368383565	24.820630724	77.3340643820667	100.813990182867	NA
6	80	NA	NA	NA	NA	NA
7	0	3.40950246189474	56.314943785	68.6753177099344	91.8256687836393	8.66292134831461
7	20	2.97613197557576	44.4140405406061	68.3745416273718	90.6900895235577	6.43589743589744
7	40	2.54437862464286	34.693198487381	73.7664441216832	88.0914631853135	4.35341365461847
7	60	2.12057420233333	24.2822444366667	91.1360256730612	86.3819424304082	3.93939393939394
7	80	NA	NA	NA	NA	NA
8	0	2.87389922722727	62.3614987254545	46.9521789406751	108.99885673519	7.47266881028939
8	20	3.14665231628947	62.2786645707895	50.3185074958768	108.320744722749	5.73593073593074
8	40	2.98356186951163	50.8411867167442	59.8377831043956	104.724447699304	3.285140562249
8	60	2.85034641334375	39.7744023740625	74.3255167513095	98.2573579510714	2.72463768115942
8	80	NA	NA	NA	NA	NA
9	0	5.61422441159341	86.731258273956	68.3599969977641	78.3761349662852	NA
9	20	4.834215356875	72.5080618997222	74.121201078414	76.4932889066129	NA
9	40	4.02126142697143	54.1533329748571	106.150813674802	71.3640699837482	NA
9	60	3.53632571238889	41.0801801609259	90.4613924568354	74.1564300424304	NA
9	80	2.75390078913636	26.3007249281818	117.818208855894	68.9685403151711	NA
10	0	3.41973106960714	60.5021101135714	62.9065668378261	79.2227753473188	6.97907949790795
10	20	2.87865368098305	46.9470999881356	66.6304608658044	79.3491934524606	4.91385767790262
10	40	2.02716781581481	28.9593008153704	73.5033299429412	79.2233865891177	2.94615384615385
10	60	2.05126524506522	26.903855641087	79.6589551385677	81.2940448403906	2.31407942238267
10	80	1.69000146141667	18.5167916669444	94.6942292758506	86.2488554555809	2.40924092409241
11	0	4.94770899131034	91.8261989231034	56.7423013634771	68.6708941726415	NA
11	20	4.62354175832558	82.3650307972093	57.2751560056983	71.1179053905587	NA
11	40	4.6340818928	67.0496770486	70.9865094357317	68.3681867593699	NA
11	60	4.65939200218182	62.5481053690909	73.1502114028205	NA	NA
11	80	NA	NA	NA	NA	NA
12	0	6.39644605216667	95.5047979770833	72.1575607985163	75.1824028440653	NA
12	20	5.46213826712069	88.5933746137931	69.0695196309302	71.8376193316944	NA
12	40	5.300563145175	79.42002379925	71.9470500389172	62.3569227028025	NA
12	60	4.27663896430435	58.189357433913	91.211420522649	59.0246221496026	NA
12	80	NA	NA	101.857372308	NA	NA
13	0	3.40396314705882	52.4753646717647	67.7872359251646	65.9488428440253	NA
13	20	2.9165198818125	43.052977964375	71.0145835546209	64.7509928133935	NA
13	40	2.80874704221951	42.5527166368293	70.8707616622697	66.14457937	NA
13	60	2.27829023247368	34.2184367594737	79.0736647164706	71.1717668525952	NA
13	80	2.14380784070833	29.0410436320833	83.0057356154459	70.3027145775159	NA
14	0	6.77044149107407	70.5293909759259	91.0556154875379	54.0057609606629	NA
14	20	6.03851714233333	74.1212169528571	75.0883573192035	50.7459685303982	NA
14	40	5.70573480972222	62.7222367138889	92.0553024475904	57.0365232990663	NA
14	60	6.17523786206061	57.0047217945455	108.38380362	57.8560423097872	NA
14	80	NA	NA	NA	NA	NA
15	0	5.65914029567647	106.750674384412	55.5482223198675	72.0209918965894	5.61702127659574
15	20	5.15290869059459	101.588328918649	55.235014396873	66.1409740869381	2.99410029498525
15	40	4.01971509481579	70.7841192368421	64.6347228701704	56.0939098047159	0.983164983164983
15	60	3.46672980935294	46.267197242549	81.5125465060046	56.5014148694226	0.881057268722467
15	80	NA	NA	NA	NA	NA
16	0	4.26711570760714	77.3939169682143	55.1447578335043	81.0341565999715	7.78681318681319
16	20	3.86034523222222	73.0311669977778	53.2067264377064	81.4419076911468	5.71331058020478
16	40	3.48225676926316	62.961766848421	55.4998842758986	86.0491892220276	3.15827338129496
16	60	3.36770395538462	55.6219586669231	59.0371123467984	86.3652030085375	1.69896193771626
16	80	2.8593189712	42.802789636	67.8558499177778	89.15437117	0.274509803921569
17	0	4.56108703412329	75.8155581238356	61.7184630959136	89.8655016970864	6.19824341279799
17	20	4.36142547978571	72.6213272369048	74.6452400500738	82.5125096287454	2.27601809954751
17	40	3.8647988085	57.0908223425	73.5372702867755	NA	0.817733990147783
17	60	NA	NA	NA	NA	NA
17	80	NA	NA	NA	NA	NA
18	0	3.36958501706522	56.7123945236957	60.8393571155864	64.3231407231578	NA
18	20	3.08592830683784	52.3060579751351	61.3663539170684	52.5742952879805	NA
18	40	2.30028204384783	35.0129287515217	68.6043376012745	82.79153598	NA
18	60	1.9395065582	24.9647446046667	80.0255890535758	94.3451986196061	NA
18	80	NA	NA	NA	NA	NA
19	0	6.64475796991228	67.6787090341228	103.596465039139	91.6210694722719	NA
19	20	5.93593144315094	63.6026289986792	99.6452763766983	91.6383863894497	NA
19	40	5.44345037694	52.0366954797	112.727675359069	88.2350365812551	NA
19	60	NA	NA	NA	NA	NA
19	80	NA	NA	NA	NA	NA
20	0	5.07338221941818	76.0724640416364	70.8221127912596	69.5074833260925	NA
20	20	4.27957060676667	66.5649094343333	71.5253995032102	70.2569930503002	NA
20	40	4.06680700995	53.67284688	81.1774550517907	69.375061089497	NA
20	60	NA	NA	92.2251733328571	65.3335207785714	NA
20	80	NA	NA	NA	NA	NA
