# Supplementary material for: Respiratory variations in pulse pressure and photoplethysmographic waveform amplitude during positive expiratory pressure and continuous positive airway pressure in a model of progressive hypovolemia
Source: PLoS One. 2019 Sep 27;14(9):e0223071. doi: 10.1371/journal.pone.0223071 (PMC6764667; doi:10.1371/journal.pone.0223071)
Supplement: S3 File — (ZIP) [file pone.0223071.s003.zip › Data_script/data_ppv_cpap.txt]

lbnp	respmod	log.ppv	id
0	0	2.15176220325946	1
0	0	2.63188884013665	1
0	0	2.28238238567653	1
0	0	1.48160454092422	1
0	0	1.94591014905531	1
0	0	NA	1
0	0	NA	1
0	5	2.46809953147162	1
0	5	2.78501124223834	1
0	5	3.01553490085017	1
0	5	3.17387845893747	1
0	5	2.35137525716348	1
0	5	2.07944154167984	1
0	5	NA	1
0	10	2.41591377830105	1
0	10	3.09557760852371	1
0	10	2.77258872223978	1
0	10	3.34286180464919	1
0	10	2.90690105984738	1
0	10	2.17475172148416	1
0	10	NA	1
20	0	1.41098697371026	1
20	0	2.21920348405499	1
20	0	1.94591014905531	1
20	0	1.7227665977411	1
20	0	NA	1
20	0	NA	1
20	0	NA	1
20	5	2.9338568698359	1
20	5	2.484906649788	1
20	5	2.69462718077007	1
20	5	1.98787434815435	1
20	5	2.61006979274201	1
20	5	1.41098697371026	1
20	5	2.11625551480255	1
20	10	2.85070650150373	1
20	10	2.32238772029023	1
20	10	2.92316158071916	1
20	10	2.72785282839839	1
20	10	1.80828877117927	1
20	10	2.32238772029023	1
20	10	2.79116510781272	1
40	0	2.77258872223978	1
40	0	2.70136121295141	1
40	0	1.85629799036563	1
40	0	2.39789527279837	1
40	0	2.47653840011748	1
40	0	2.18605127673809	1
40	0	NA	1
40	5	2.39789527279837	1
40	5	3.06805293513362	1
40	5	3.2188758248682	1
40	5	2.83321334405622	1
40	5	NA	1
40	5	NA	1
40	5	NA	1
40	10	3.01062088604774	1
40	10	3.33932197794407	1
40	10	3.05870707271538	1
40	10	3.25809653802148	1
40	10	3.04452243772342	1
40	10	NA	1
40	10	NA	1
60	0	2.29253475714054	1
60	0	2.33214389523559	1
60	0	2.05412373369555	1
60	0	2.39789527279837	1
60	0	2.2512917986065	1
60	0	NA	1
60	0	NA	1
60	5	2.06686275947298	1
60	5	2.7408400239252	1
60	5	2.10413415427021	1
60	5	1.43508452528932	1
60	5	2.18605127673809	1
60	5	NA	1
60	5	NA	1
60	10	2.10413415427021	1
60	10	2.55722731136763	1
60	10	3.42100000895834	1
60	10	2.10413415427021	1
60	10	NA	1
60	10	NA	1
60	10	NA	1
80	0	NA	1
80	0	NA	1
80	0	NA	1
80	0	NA	1
80	0	NA	1
80	0	NA	1
80	0	NA	1
80	5	NA	1
80	5	NA	1
80	5	NA	1
80	5	NA	1
80	5	NA	1
80	5	NA	1
80	5	NA	1
80	10	NA	1
80	10	NA	1
80	10	NA	1
80	10	NA	1
80	10	NA	1
80	10	NA	1
80	10	NA	1
0	0	2.06686275947298	2
0	0	2.60268968544438	2
0	0	2.18605127673809	2
0	0	1.93152141160321	2
0	0	2.21920348405499	2
0	0	NA	2
0	0	NA	2
0	0	NA	2
0	5	2.58776403522771	2
0	5	2.33214389523559	2
0	5	2.51769647261099	2
0	5	2.484906649788	2
0	5	2.4932054526027	2
0	5	NA	2
0	5	NA	2
0	5	NA	2
0	10	2.04122032885964	2
0	10	2.29253475714054	2
0	10	2.43361335540045	2
0	10	2.45100509811232	2
0	10	2.45100509811232	2
0	10	2.59525470695687	2
0	10	2.66722820658195	2
0	10	NA	2
20	0	2.01490302054226	2
20	0	1.6094379124341	2
20	0	1.22377543162212	2
20	0	1.41098697371026	2
20	0	2.09186406167839	2
20	0	NA	2
20	0	NA	2
20	0	NA	2
20	5	1.90210752639692	2
20	5	1.88706964903238	2
20	5	2.07944154167984	2
20	5	1.66770682055808	2
20	5	1.02961941718116	2
20	5	2.02814824729229	2
20	5	NA	2
20	5	NA	2
20	10	2.42480272571829	2
20	10	2.40694510831829	2
20	10	2.29253475714054	2
20	10	2.09186406167839	2
20	10	1.48160454092422	2
20	10	NA	2
20	10	NA	2
20	10	NA	2
40	0	1.28093384546206	2
40	0	1.38629436111989	2
40	0	1.66770682055808	2
40	0	1.91692261218206	2
40	0	NA	2
40	0	NA	2
40	0	NA	2
40	0	NA	2
40	5	1.88706964903238	2
40	5	2.16332302566054	2
40	5	1.66770682055808	2
40	5	2.35137525716348	2
40	5	2.12823170584927	2
40	5	NA	2
40	5	NA	2
40	5	NA	2
40	10	1.68639895357023	2
40	10	2.27212588550934	2
40	10	2.40694510831829	2
40	10	2.7408400239252	2
40	10	2.27212588550934	2
40	10	2.12823170584927	2
40	10	2.36085400111802	2
40	10	2.11625551480255	2
60	0	NA	2
60	0	NA	2
60	0	NA	2
60	0	NA	2
60	0	NA	2
60	0	NA	2
60	0	NA	2
60	0	NA	2
60	5	NA	2
60	5	NA	2
60	5	NA	2
60	5	NA	2
60	5	NA	2
60	5	NA	2
60	5	NA	2
60	5	NA	2
60	10	NA	2
60	10	NA	2
60	10	NA	2
60	10	NA	2
60	10	NA	2
60	10	NA	2
60	10	NA	2
60	10	NA	2
80	0	NA	2
80	0	NA	2
80	0	NA	2
80	0	NA	2
80	0	NA	2
80	0	NA	2
80	0	NA	2
80	0	NA	2
80	5	NA	2
80	5	NA	2
80	5	NA	2
80	5	NA	2
80	5	NA	2
80	5	NA	2
80	5	NA	2
80	5	NA	2
80	10	NA	2
80	10	NA	2
80	10	NA	2
80	10	NA	2
80	10	NA	2
80	10	NA	2
80	10	NA	2
80	10	NA	2
0	0	1.96009478404727	3
0	0	2.37024374146786	3
0	0	1.96009478404727	3
0	0	2.31253542384721	3
0	0	NA	3
0	0	NA	3
0	5	1.98787434815435	3
0	5	2.17475172148416	3
0	5	1.96009478404727	3
0	5	2.19722457733622	3
0	5	1.66770682055808	3
0	5	NA	3
0	10	1.54756250871601	3
0	10	1.56861591791385	3
0	10	1.84054963339749	3
0	10	1.87180217690159	3
0	10	2.17475172148416	3
0	10	NA	3
20	0	1.93152141160321	3
20	0	2.21920348405499	3
20	0	0.955511445027436	3
20	0	1.54756250871601	3
20	0	1.48160454092422	3
20	0	1.38629436111989	3
20	5	1.66770682055808	3
20	5	1.66770682055808	3
20	5	1.1314021114911	3
20	5	1.70474809223843	3
20	5	1.97408102602201	3
20	5	-0.105360515657826	3
20	10	0.741937344729377	3
20	10	0.53062825106217	3
20	10	1.62924053973028	3
20	10	1.91692261218206	3
20	10	0.587786664902119	3
20	10	2.16332302566054	3
40	0	2.29253475714054	3
40	0	0.832909122935104	3
40	0	2.27212588550934	3
40	0	2.15176220325946	3
40	0	1.91692261218206	3
40	0	NA	3
40	5	2.05412373369555	3
40	5	1.50407739677627	3
40	5	1.70474809223843	3
40	5	2.42480272571829	3
40	5	2.02814824729229	3
40	5	1.66770682055808	3
40	10	1.93152141160321	3
40	10	2.31253542384721	3
40	10	1.96009478404727	3
40	10	2.28238238567653	3
40	10	2.07944154167984	3
40	10	1.45861502269952	3
60	0	NA	3
60	0	NA	3
60	0	NA	3
60	0	NA	3
60	0	NA	3
60	0	NA	3
60	5	NA	3
60	5	NA	3
60	5	NA	3
60	5	NA	3
60	5	NA	3
60	5	NA	3
60	10	NA	3
60	10	NA	3
60	10	NA	3
60	10	NA	3
60	10	NA	3
60	10	NA	3
80	0	NA	3
80	0	NA	3
80	0	NA	3
80	0	NA	3
80	0	NA	3
80	0	NA	3
80	5	NA	3
80	5	NA	3
80	5	NA	3
80	5	NA	3
80	5	NA	3
80	5	NA	3
80	10	NA	3
80	10	NA	3
80	10	NA	3
80	10	NA	3
80	10	NA	3
80	10	NA	3
0	0	2.87356463957978	4
0	0	2.58776403522771	4
0	0	2.68784749378469	4
0	0	2.36085400111802	4
0	0	2.61739583283408	4
0	0	2.09186406167839	4
0	0	NA	4
0	0	NA	4
0	0	NA	4
0	5	2.9338568698359	4
0	5	2.53369681395743	4
0	5	2.27212588550934	4
0	5	2.78501124223834	4
0	5	2.65324196460721	4
0	5	NA	4
0	5	NA	4
0	5	NA	4
0	5	NA	4
0	10	3.00568260440716	4
0	10	3.51749783735832	4
0	10	3.43398720448515	4
0	10	3.01553490085017	4
0	10	2.53369681395743	4
0	10	NA	4
0	10	NA	4
0	10	NA	4
0	10	NA	4
20	0	2.63188884013665	4
20	0	3.13113691056019	4
20	0	2.47653840011748	4
20	0	2.484906649788	4
20	0	NA	4
20	0	NA	4
20	0	NA	4
20	0	NA	4
20	0	NA	4
20	5	2.47653840011748	4
20	5	2.50143595173921	4
20	5	2.76631910922619	4
20	5	2.62466859216316	4
20	5	2.43361335540045	4
20	5	NA	4
20	5	NA	4
20	5	NA	4
20	5	NA	4
20	10	3.12236492448736	4
20	10	2.56494935746154	4
20	10	2.92852352386054	4
20	10	2.96527306606928	4
20	10	NA	4
20	10	NA	4
20	10	NA	4
20	10	NA	4
20	10	NA	4
40	0	3.48124008933569	4
40	0	3.65842024662923	4
40	0	3.02529107579554	4
40	0	2.88480071284671	4
40	0	3.28091121578765	4
40	0	3.16547504814109	4
40	0	NA	4
40	0	NA	4
40	0	NA	4
40	5	3.18221184049661	4
40	5	3.68135118769314	4
40	5	2.98061863574394	4
40	5	3.51154543883102	4
40	5	NA	4
40	5	NA	4
40	5	NA	4
40	5	NA	4
40	5	NA	4
40	10	3.74478708605223	4
40	10	3.11351530921037	4
40	10	3.26956893918372	4
40	10	3.22684399451738	4
40	10	NA	4
40	10	NA	4
40	10	NA	4
40	10	NA	4
40	10	NA	4
60	0	NA	4
60	0	NA	4
60	0	NA	4
60	0	NA	4
60	0	NA	4
60	0	NA	4
60	0	NA	4
60	0	NA	4
60	0	NA	4
60	5	NA	4
60	5	NA	4
60	5	NA	4
60	5	NA	4
60	5	NA	4
60	5	NA	4
60	5	NA	4
60	5	NA	4
60	5	NA	4
60	10	NA	4
60	10	NA	4
60	10	NA	4
60	10	NA	4
60	10	NA	4
60	10	NA	4
60	10	NA	4
60	10	NA	4
60	10	NA	4
80	0	NA	4
80	0	NA	4
80	0	NA	4
80	0	NA	4
80	0	NA	4
80	0	NA	4
80	0	NA	4
80	0	NA	4
80	0	NA	4
80	5	NA	4
80	5	NA	4
80	5	NA	4
80	5	NA	4
80	5	NA	4
80	5	NA	4
80	5	NA	4
80	5	NA	4
80	5	NA	4
80	10	NA	4
80	10	NA	4
80	10	NA	4
80	10	NA	4
80	10	NA	4
80	10	NA	4
80	10	NA	4
80	10	NA	4
80	10	NA	4
0	0	2.73436750941958	5
0	0	2.66025953726586	5
0	0	2.59525470695687	5
0	0	2.40694510831829	5
0	0	NA	5
0	0	NA	5
0	0	NA	5
0	5	2.64617479738412	5
0	5	3.45315712059287	5
0	5	2.73436750941958	5
0	5	2.50143595173921	5
0	5	2.69462718077007	5
0	5	NA	5
0	5	NA	5
0	10	3.3178157727231	5
0	10	3.27714473299218	5
0	10	2.90690105984738	5
0	10	2.82731362192903	5
0	10	NA	5
0	10	NA	5
0	10	NA	5
20	0	2.68102152871429	5
20	0	2.8094026953625	5
20	0	2.79728133483015	5
20	0	NA	5
20	0	NA	5
20	0	NA	5
20	0	NA	5
20	5	3.33932197794407	5
20	5	2.94443897916644	5
20	5	3.22286784613774	5
20	5	3.00071981506503	5
20	5	2.3887627892351	5
20	5	NA	5
20	5	NA	5
20	10	2.83907846350861	5
20	10	2.61006979274201	5
20	10	3.13549421592915	5
20	10	3.22684399451738	5
20	10	NA	5
20	10	NA	5
20	10	NA	5
40	0	2.36085400111802	5
40	0	2.90690105984738	5
40	0	2.73436750941958	5
40	0	2.70136121295141	5
40	0	2.63188884013665	5
40	0	NA	5
40	0	NA	5
40	5	3.40452517175483	5
40	5	3.48124008933569	5
40	5	3.49347265777133	5
40	5	3.25037449192757	5
40	5	NA	5
40	5	NA	5
40	5	NA	5
40	10	3.18221184049661	5
40	10	3.02529107579554	5
40	10	3.42426265459315	5
40	10	3.10009228887823	5
40	10	3.43398720448515	5
40	10	NA	5
40	10	NA	5
60	0	NA	5
60	0	NA	5
60	0	NA	5
60	0	NA	5
60	0	NA	5
60	0	NA	5
60	0	NA	5
60	5	NA	5
60	5	NA	5
60	5	NA	5
60	5	NA	5
60	5	NA	5
60	5	NA	5
60	5	NA	5
60	10	NA	5
60	10	NA	5
60	10	NA	5
60	10	NA	5
60	10	NA	5
60	10	NA	5
60	10	NA	5
80	0	NA	5
80	0	NA	5
80	0	NA	5
80	0	NA	5
80	0	NA	5
80	0	NA	5
80	0	NA	5
80	5	NA	5
80	5	NA	5
80	5	NA	5
80	5	NA	5
80	5	NA	5
80	5	NA	5
80	5	NA	5
80	10	NA	5
80	10	NA	5
80	10	NA	5
80	10	NA	5
80	10	NA	5
80	10	NA	5
80	10	NA	5
0	0	0.993251773010283	6
0	0	1.77495235091167	6
0	0	2.64617479738412	6
0	0	2.35137525716348	6
0	0	2.35137525716348	6
0	0	NA	6
0	0	NA	6
0	0	NA	6
0	5	3.01062088604774	6
0	5	3.03974915897077	6
0	5	2.73436750941958	6
0	5	2.87919845729804	6
0	5	2.68784749378469	6
0	5	NA	6
0	5	NA	6
0	5	NA	6
0	10	2.58021682959233	6
0	10	2.85647020622048	6
0	10	2.89591193827178	6
0	10	2.74727091425549	6
0	10	1.68639895357023	6
0	10	2.41591377830105	6
0	10	2.76000994003292	6
0	10	2.37954613413017	6
20	0	2.94968833505258	6
20	0	2.34180580614733	6
20	0	1.87180217690159	6
20	0	2.24070968927596	6
20	0	2.30258509299405	6
20	0	NA	6
20	0	NA	6
20	0	NA	6
20	5	2.72785282839839	6
20	5	3.2846635654062	6
20	5	2.58021682959233	6
20	5	2.72129542785223	6
20	5	1.84054963339749	6
20	5	3.04452243772342	6
20	5	NA	6
20	5	NA	6
20	10	3.16124671203156	6
20	10	3.26193531432865	6
20	10	3.08648663682246	6
20	10	2.82731362192903	6
20	10	3.11351530921037	6
20	10	2.94968833505258	6
20	10	NA	6
20	10	NA	6
40	0	2.27212588550934	6
40	0	2.58021682959233	6
40	0	2.55722731136763	6
40	0	2.37024374146786	6
40	0	NA	6
40	0	NA	6
40	0	NA	6
40	0	NA	6
40	5	2.96010509591084	6
40	5	3.24649099190117	6
40	5	3.16124671203156	6
40	5	3.26956893918372	6
40	5	3.48431228837266	6
40	5	NA	6
40	5	NA	6
40	5	NA	6
40	10	1.75785791755237	6
40	10	2.7408400239252	6
40	10	3.67882911826043	6
40	10	3.72086249996699	6
40	10	2.80336038090653	6
40	10	NA	6
40	10	NA	6
40	10	NA	6
60	0	2.19722457733622	6
60	0	3.45631668088323	6
60	0	2.78501124223834	6
60	0	3.15273602236366	6
60	0	3.26956893918372	6
60	0	NA	6
60	0	NA	6
60	0	NA	6
60	5	3.73766961828337	6
60	5	3.23080439573347	6
60	5	3.76815263500844	6
60	5	3.03013370027132	6
60	5	NA	6
60	5	NA	6
60	5	NA	6
60	5	NA	6
60	10	3.9926809084456	6
60	10	3.8155121050473	6
60	10	3.74004774068834	6
60	10	3.65842024662923	6
60	10	NA	6
60	10	NA	6
60	10	NA	6
60	10	NA	6
80	0	NA	6
80	0	NA	6
80	0	NA	6
80	0	NA	6
80	0	NA	6
80	0	NA	6
80	0	NA	6
80	0	NA	6
80	5	NA	6
80	5	NA	6
80	5	NA	6
80	5	NA	6
80	5	NA	6
80	5	NA	6
80	5	NA	6
80	5	NA	6
80	10	NA	6
80	10	NA	6
80	10	NA	6
80	10	NA	6
80	10	NA	6
80	10	NA	6
80	10	NA	6
80	10	NA	6
0	0	2.01490302054226	7
0	0	1.80828877117927	7
0	0	2.02814824729229	7
0	0	2.42480272571829	7
0	0	2.16332302566054	7
0	0	NA	7
0	0	NA	7
0	5	2.01490302054226	7
0	5	2.43361335540045	7
0	5	2.45958884180371	7
0	5	2.8094026953625	7
0	5	2.39789527279837	7
0	5	2.2082744135228	7
0	5	2.06686275947298	7
0	10	2.14006616349627	7
0	10	2.70805020110221	7
0	10	1.91692261218206	7
0	10	1.7227665977411	7
0	10	1.48160454092422	7
0	10	2.26176309847379	7
0	10	2.40694510831829	7
20	0	2.51769647261099	7
20	0	2.24070968927596	7
20	0	2.19722457733622	7
20	0	2.2082744135228	7
20	0	2.29253475714054	7
20	0	NA	7
20	0	NA	7
20	5	2.42480272571829	7
20	5	2.35137525716348	7
20	5	2.75366071235426	7
20	5	2.04122032885964	7
20	5	2.31253542384721	7
20	5	0.993251773010283	7
20	5	NA	7
20	10	2.87356463957978	7
20	10	2.72785282839839	7
20	10	2.39789527279837	7
20	10	2.3887627892351	7
20	10	1.90210752639692	7
20	10	NA	7
20	10	NA	7
40	0	2.55722731136763	7
40	0	2.80336038090653	7
40	0	2.66722820658195	7
40	0	2.484906649788	7
40	0	NA	7
40	0	NA	7
40	0	NA	7
40	5	2.27212588550934	7
40	5	1.54756250871601	7
40	5	2.36085400111802	7
40	5	2.28238238567653	7
40	5	NA	7
40	5	NA	7
40	5	NA	7
40	10	2.28238238567653	7
40	10	2.37024374146786	7
40	10	2.06686275947298	7
40	10	2.45958884180371	7
40	10	2.72785282839839	7
40	10	NA	7
40	10	NA	7
60	0	1.91692261218206	7
60	0	1.06471073699243	7
60	0	2.33214389523559	7
60	0	1.45861502269952	7
60	0	1.3609765531356	7
60	0	NA	7
60	0	NA	7
60	5	2.66025953726586	7
60	5	2.40694510831829	7
60	5	2.52572864430826	7
60	5	2.3887627892351	7
60	5	NA	7
60	5	NA	7
60	5	NA	7
60	10	2.33214389523559	7
60	10	2.71469474382088	7
60	10	2.58776403522771	7
60	10	2.8094026953625	7
60	10	NA	7
60	10	NA	7
60	10	NA	7
80	0	1.48160454092422	7
80	0	1.98787434815435	7
80	0	2.26176309847379	7
80	0	2.28238238567653	7
80	0	0.53062825106217	7
80	0	2.16332302566054	7
80	0	1.1314021114911	7
80	5	2.72785282839839	7
80	5	2.88480071284671	7
80	5	2.96527306606928	7
80	5	2.55722731136763	7
80	5	2.76631910922619	7
80	5	NA	7
80	5	NA	7
80	10	3.6454498961866	7
80	10	3.02529107579554	7
80	10	2.90690105984738	7
80	10	2.85070650150373	7
80	10	3.40452517175483	7
80	10	NA	7
80	10	NA	7
0	0	2.01490302054226	8
0	0	2.2082744135228	8
0	0	1.43508452528932	8
0	0	1.88706964903238	8
0	0	1.62924053973028	8
0	0	NA	8
0	0	NA	8
0	5	2.16332302566054	8
0	5	2.53369681395743	8
0	5	2.53369681395743	8
0	5	2.24070968927596	8
0	5	2.30258509299405	8
0	5	1.94591014905531	8
0	5	NA	8
0	10	1.98787434815435	8
0	10	1.79175946922805	8
0	10	1.88706964903238	8
0	10	2.07944154167984	8
0	10	1.97408102602201	8
0	10	2.63188884013665	8
0	10	NA	8
20	0	2.86220088092947	8
20	0	2.61739583283408	8
20	0	2.52572864430826	8
20	0	NA	8
20	0	NA	8
20	0	NA	8
20	0	NA	8
20	5	3.32862668882732	8
20	5	3.18635263316264	8
20	5	3.06339092202781	8
20	5	3.07731226054641	8
20	5	2.86220088092947	8
20	5	2.57261223020711	8
20	5	2.95491027903374	8
20	10	2.58021682959233	8
20	10	2.35137525716348	8
20	10	2.32238772029023	8
20	10	3.13113691056019	8
20	10	1.91692261218206	8
20	10	3.31418600467253	8
20	10	NA	8
40	0	2.2512917986065	8
40	0	3.29583686600433	8
40	0	2.09186406167839	8
40	0	3.2846635654062	8
40	0	2.02814824729229	8
40	0	1.43508452528932	8
40	0	NA	8
40	5	3.27336401015227	8
40	5	3.24649099190117	8
40	5	2.61006979274201	8
40	5	3.30688670219091	8
40	5	2.484906649788	8
40	5	NA	8
40	5	NA	8
40	10	2.84490938381941	8
40	10	2.04122032885964	8
40	10	2.54160199346455	8
40	10	3.71843825635548	8
40	10	2.75366071235426	8
40	10	2.86220088092947	8
40	10	3.5055573969864	8
60	0	2.33214389523559	8
60	0	2.05412373369555	8
60	0	1.97408102602201	8
60	0	2.54944517092557	8
60	0	2.01490302054226	8
60	0	NA	8
60	0	NA	8
60	5	2.42480272571829	8
60	5	2.28238238567653	8
60	5	2.484906649788	8
60	5	2.72785282839839	8
60	5	3.4904285153901	8
60	5	NA	8
60	5	NA	8
60	10	2.60268968544438	8
60	10	2.37024374146786	8
60	10	2.68102152871429	8
60	10	2.27212588550934	8
60	10	NA	8
60	10	NA	8
60	10	NA	8
80	0	3.10458667846607	8
80	0	3.03974915897077	8
80	0	3.23474917402449	8
80	0	1.94591014905531	8
80	0	2.7408400239252	8
80	0	NA	8
80	0	NA	8
80	5	2.77881927199042	8
80	5	2.81540871942271	8
80	5	3.15700042115011	8
80	5	2.9391619220656	8
80	5	NA	8
80	5	NA	8
80	5	NA	8
80	10	2.47653840011748	8
80	10	2.53369681395743	8
80	10	2.66722820658195	8
80	10	2.4932054526027	8
80	10	2.27212588550934	8
80	10	2.67414864942653	8
80	10	NA	8
0	0	1.75785791755237	9
0	0	2.35137525716348	9
0	0	1.50407739677627	9
0	0	NA	9
0	0	NA	9
0	0	NA	9
0	5	2.14006616349627	9
0	5	1.94591014905531	9
0	5	2.17475172148416	9
0	5	2.01490302054226	9
0	5	2.21920348405499	9
0	5	NA	9
0	10	2.27212588550934	9
0	10	1.68639895357023	9
0	10	2.2512917986065	9
0	10	2.02814824729229	9
0	10	1.66770682055808	9
0	10	1.90210752639692	9
20	0	2.04122032885964	9
20	0	1.93152141160321	9
20	0	2.24070968927596	9
20	0	1.82454929205105	9
20	0	2.26176309847379	9
20	0	NA	9
20	5	2.10413415427021	9
20	5	2.61739583283408	9
20	5	2.62466859216316	9
20	5	1.96009478404727	9
20	5	2.55722731136763	9
20	5	NA	9
20	10	1.68639895357023	9
20	10	2.52572864430826	9
20	10	2.17475172148416	9
20	10	2.18605127673809	9
20	10	2.68102152871429	9
20	10	NA	9
40	0	3.02529107579554	9
40	0	3.47196645255036	9
40	0	3.02529107579554	9
40	0	2.75366071235426	9
40	0	NA	9
40	0	NA	9
40	5	2.73436750941958	9
40	5	3.41772668361337	9
40	5	3.54961738678043	9
40	5	2.9391619220656	9
40	5	2.484906649788	9
40	5	NA	9
40	10	3.58905911883173	9
40	10	3.05870707271538	9
40	10	2.66025953726586	9
40	10	3.33932197794407	9
40	10	3.23474917402449	9
40	10	NA	9
60	0	3.8458832029236	9
60	0	4.14946386144318	9
60	0	3.91002100275747	9
60	0	3.63495111208838	9
60	0	NA	9
60	0	NA	9
60	5	4.28082412916472	9
60	5	3.61899332664977	9
60	5	3.86911550441687	9
60	5	4.30945594183905	9
60	5	NA	9
60	5	NA	9
60	10	4.21950770517611	9
60	10	4.28082412916472	9
60	10	3.87949981372259	9
60	10	4.27666611901606	9
60	10	3.8155121050473	9
60	10	NA	9
80	0	NA	9
80	0	NA	9
80	0	NA	9
80	0	NA	9
80	0	NA	9
80	0	NA	9
80	5	NA	9
80	5	NA	9
80	5	NA	9
80	5	NA	9
80	5	NA	9
80	5	NA	9
80	10	NA	9
80	10	NA	9
80	10	NA	9
80	10	NA	9
80	10	NA	9
80	10	NA	9
0	0	3.03495298670727	10
0	0	1.19392246847243	10
0	0	1.54756250871601	10
0	0	1.1314021114911	10
0	0	NA	10
0	0	NA	10
0	0	NA	10
0	5	2.62466859216316	10
0	5	2.18605127673809	10
0	5	2.76000994003292	10
0	5	2.47653840011748	10
0	5	NA	10
0	5	NA	10
0	5	NA	10
0	10	3.27336401015227	10
0	10	1.94591014905531	10
0	10	NA	10
0	10	NA	10
0	10	NA	10
0	10	NA	10
0	10	NA	10
20	0	3.55534806148941	10
20	0	3.04452243772342	10
20	0	3.62966009445396	10
20	0	2.58776403522771	10
20	0	NA	10
20	0	NA	10
20	0	NA	10
20	5	NA	10
20	5	NA	10
20	5	NA	10
20	5	NA	10
20	5	NA	10
20	5	NA	10
20	5	NA	10
20	10	3.99083418585244	10
20	10	3.68887945411394	10
20	10	4.03600898520914	10
20	10	4.17592454921452	10
20	10	4.07243972683405	10
20	10	NA	10
20	10	NA	10
40	0	2.7408400239252	10
40	0	2.484906649788	10
40	0	2.83907846350861	10
40	0	1.80828877117927	10
40	0	NA	10
40	0	NA	10
40	0	NA	10
40	5	2.53369681395743	10
40	5	2.82137888640921	10
40	5	3.01553490085017	10
40	5	3.11351530921037	10
40	5	2.79116510781272	10
40	5	NA	10
40	5	NA	10
40	10	3.00568260440716	10
40	10	3.2846635654062	10
40	10	3.3357695763397	10
40	10	3.41772668361337	10
40	10	NA	10
40	10	NA	10
40	10	NA	10
60	0	2.97552956623647	10
60	0	2.78501124223834	10
60	0	2.58021682959233	10
60	0	2.81540871942271	10
60	0	NA	10
60	0	NA	10
60	0	NA	10
60	5	3.07731226054641	10
60	5	3.13549421592915	10
60	5	3.39450839351136	10
60	5	NA	10
60	5	NA	10
60	5	NA	10
60	5	NA	10
60	10	3.24649099190117	10
60	10	3.21486780347066	10
60	10	3.26193531432865	10
60	10	2.89591193827178	10
60	10	NA	10
60	10	NA	10
60	10	NA	10
80	0	NA	10
80	0	NA	10
80	0	NA	10
80	0	NA	10
80	0	NA	10
80	0	NA	10
80	0	NA	10
80	5	NA	10
80	5	NA	10
80	5	NA	10
80	5	NA	10
80	5	NA	10
80	5	NA	10
80	5	NA	10
80	10	NA	10
80	10	NA	10
80	10	NA	10
80	10	NA	10
80	10	NA	10
80	10	NA	10
80	10	NA	10
0	0	2.82137888640921	11
0	0	2.61006979274201	11
0	0	2.31253542384721	11
0	0	2.75366071235426	11
0	0	NA	11
0	0	NA	11
0	5	2.98568193770049	11
0	5	2.87356463957978	11
0	5	2.65324196460721	11
0	5	2.47653840011748	11
0	5	NA	11
0	5	NA	11
0	10	2.69462718077007	11
0	10	2.68102152871429	11
0	10	2.54160199346455	11
0	10	2.87356463957978	11
0	10	2.9704144655697	11
0	10	NA	11
20	0	3.17805383034795	11
20	0	3.08190996979504	11
20	0	2.68102152871429	11
20	0	2.86789890204411	11
20	0	NA	11
20	0	NA	11
20	5	3.28091121578765	11
20	5	2.99573227355399	11
20	5	3.3178157727231	11
20	5	2.9338568698359	11
20	5	NA	11
20	5	NA	11
20	10	3.05400118167797	11
20	10	3.13549421592915	11
20	10	3.39450839351136	11
20	10	3.15700042115011	11
20	10	NA	11
20	10	NA	11
40	0	1.91692261218206	11
40	0	2.4932054526027	11
40	0	2.31253542384721	11
40	0	2.04122032885964	11
40	0	1.30833281965018	11
40	0	NA	11
40	5	2.61739583283408	11
40	5	2.29253475714054	11
40	5	2.33214389523559	11
40	5	2.61739583283408	11
40	5	NA	11
40	5	NA	11
40	10	3.44680789291421	11
40	10	2.97552956623647	11
40	10	2.52572864430826	11
40	10	3.02529107579554	11
40	10	2.86789890204411	11
40	10	NA	11
60	0	2.76000994003292	11
60	0	2.24070968927596	11
60	0	2.47653840011748	11
60	0	2.23001440015921	11
60	0	2.89037175789616	11
60	0	NA	11
60	5	3.13983261752775	11
60	5	3.2846635654062	11
60	5	2.88480071284671	11
60	5	2.01490302054226	11
60	5	NA	11
60	5	NA	11
60	10	2.02814824729229	11
60	10	3.24259235148552	11
60	10	3.17805383034795	11
60	10	3.01062088604774	11
60	10	NA	11
60	10	NA	11
80	0	NA	11
80	0	NA	11
80	0	NA	11
80	0	NA	11
80	0	NA	11
80	0	NA	11
80	5	NA	11
80	5	NA	11
80	5	NA	11
80	5	NA	11
80	5	NA	11
80	5	NA	11
80	10	NA	11
80	10	NA	11
80	10	NA	11
80	10	NA	11
80	10	NA	11
80	10	NA	11
0	0	2.68102152871429	12
0	0	2.79728133483015	12
0	0	2.99071973173045	12
0	0	0.916290731874155	12
0	0	3.03974915897077	12
0	0	NA	12
0	0	NA	12
0	5	2.80336038090653	12
0	5	2.84490938381941	12
0	5	2.41591377830105	12
0	5	2.79116510781272	12
0	5	NA	12
0	5	NA	12
0	5	NA	12
0	10	2.98061863574394	12
0	10	2.95491027903374	12
0	10	2.63905732961526	12
0	10	3.12236492448736	12
0	10	NA	12
0	10	NA	12
0	10	NA	12
20	0	2.58776403522771	12
20	0	1.30833281965018	12
20	0	2.3887627892351	12
20	0	2.80336038090653	12
20	0	2.19722457733622	12
20	0	NA	12
20	0	NA	12
20	5	2.51769647261099	12
20	5	1.93152141160321	12
20	5	2.63188884013665	12
20	5	2.09186406167839	12
20	5	2.84490938381941	12
20	5	2.4423470353692	12
20	5	NA	12
20	10	2.94968833505258	12
20	10	1.97408102602201	12
20	10	2.62466859216316	12
20	10	2.55722731136763	12
20	10	1.85629799036563	12
20	10	2.76631910922619	12
20	10	3.09557760852371	12
40	0	-1.6094379124341	12
40	0	1.52605630349505	12
40	0	1.62924053973028	12
40	0	1.6094379124341	12
40	0	-0.693147180559945	12
40	0	0.53062825106217	12
40	0	NA	12
40	5	1.82454929205105	12
40	5	2.60268968544438	12
40	5	2.01490302054226	12
40	5	2.40694510831829	12
40	5	2.12823170584927	12
40	5	NA	12
40	5	NA	12
40	10	1.68639895357023	12
40	10	1.75785791755237	12
40	10	2.27212588550934	12
40	10	1.33500106673234	12
40	10	NA	12
40	10	NA	12
40	10	NA	12
60	0	1.64865862558738	12
60	0	1.70474809223843	12
60	0	1.64865862558738	12
60	0	1.87180217690159	12
60	0	2.06686275947298	12
60	0	1.1314021114911	12
60	0	NA	12
60	5	2.16332302566054	12
60	5	2.19722457733622	12
60	5	1.7227665977411	12
60	5	2.09186406167839	12
60	5	2.17475172148416	12
60	5	NA	12
60	5	NA	12
60	10	1.94591014905531	12
60	10	1.80828877117927	12
60	10	1.66770682055808	12
60	10	1.77495235091167	12
60	10	NA	12
60	10	NA	12
60	10	NA	12
80	0	NA	12
80	0	NA	12
80	0	NA	12
80	0	NA	12
80	0	NA	12
80	0	NA	12
80	0	NA	12
80	5	NA	12
80	5	NA	12
80	5	NA	12
80	5	NA	12
80	5	NA	12
80	5	NA	12
80	5	NA	12
80	10	NA	12
80	10	NA	12
80	10	NA	12
80	10	NA	12
80	10	NA	12
80	10	NA	12
80	10	NA	12
0	0	2.32238772029023	13
0	0	0.832909122935104	13
0	0	0.470003629245736	13
0	0	1.30833281965018	13
0	0	0.641853886172395	13
0	0	0.405465108108164	13
0	0	NA	13
0	0	NA	13
0	0	NA	13
0	5	1.43508452528932	13
0	5	1.79175946922805	13
0	5	1.96009478404727	13
0	5	1.02961941718116	13
0	5	NA	13
0	5	NA	13
0	5	NA	13
0	5	NA	13
0	5	NA	13
0	10	2.06686275947298	13
0	10	1.94591014905531	13
0	10	1.87180217690159	13
0	10	2.07944154167984	13
0	10	NA	13
0	10	NA	13
0	10	NA	13
0	10	NA	13
0	10	NA	13
20	0	1.58923520511658	13
20	0	1.98787434815435	13
20	0	0.587786664902119	13
20	0	1.3609765531356	13
20	0	1.22377543162212	13
20	0	NA	13
20	0	NA	13
20	0	NA	13
20	0	NA	13
20	5	1.30833281965018	13
20	5	1.75785791755237	13
20	5	1.54756250871601	13
20	5	0.741937344729377	13
20	5	NA	13
20	5	NA	13
20	5	NA	13
20	5	NA	13
20	5	NA	13
20	10	1.54756250871601	13
20	10	0.955511445027436	13
20	10	1.02961941718116	13
20	10	1.43508452528932	13
20	10	NA	13
20	10	1.54756250871601	13
20	10	NA	13
20	10	NA	13
20	10	NA	13
40	0	0.405465108108164	13
40	0	1.56861591791385	13
40	0	1.58923520511658	13
40	0	0.993251773010283	13
40	0	1.16315080980568	13
40	0	NA	13
40	0	NA	13
40	0	NA	13
40	0	NA	13
40	5	2.31253542384721	13
40	5	1.91692261218206	13
40	5	1.33500106673234	13
40	5	2.05412373369555	13
40	5	1.85629799036563	13
40	5	2.32238772029023	13
40	5	2.74727091425549	13
40	5	2.06686275947298	13
40	5	NA	13
40	10	2.32238772029023	13
40	10	0.78845736036427	13
40	10	1.66770682055808	13
40	10	0.641853886172395	13
40	10	0.405465108108164	13
40	10	NA	13
40	10	NA	13
40	10	NA	13
40	10	NA	13
60	0	2.2082744135228	13
60	0	2.54944517092557	13
60	0	2.09186406167839	13
60	0	2.76631910922619	13
60	0	1.79175946922805	13
60	0	NA	13
60	0	NA	13
60	0	NA	13
60	0	NA	13
60	5	1.79175946922805	13
60	5	2.65324196460721	13
60	5	2.68784749378469	13
60	5	2.68784749378469	13
60	5	NA	13
60	5	NA	13
60	5	NA	13
60	5	NA	13
60	5	NA	13
60	10	3.11351530921037	13
60	10	3.06339092202781	13
60	10	3.32862668882732	13
60	10	3.60821155104648	13
60	10	2.85647020622048	13
60	10	3.65583960003574	13
60	10	NA	13
60	10	NA	13
60	10	NA	13
80	0	NA	13
80	0	NA	13
80	0	NA	13
80	0	NA	13
80	0	NA	13
80	0	NA	13
80	0	NA	13
80	0	NA	13
80	0	NA	13
80	5	NA	13
80	5	NA	13
80	5	NA	13
80	5	NA	13
80	5	NA	13
80	5	NA	13
80	5	NA	13
80	5	NA	13
80	5	NA	13
80	10	NA	13
80	10	NA	13
80	10	NA	13
80	10	NA	13
80	10	NA	13
80	10	NA	13
80	10	NA	13
80	10	NA	13
80	10	NA	13
0	0	2.02814824729229	14
0	0	0.262364264467491	14
0	0	2.54160199346455	14
0	0	2.43361335540045	14
0	0	0.0953101798043249	14
0	0	1.90210752639692	14
0	0	2.45958884180371	14
0	0	NA	14
0	5	2.35137525716348	14
0	5	2.72129542785223	14
0	5	2.50143595173921	14
0	5	2.35137525716348	14
0	5	2.04122032885964	14
0	5	NA	14
0	5	NA	14
0	5	NA	14
0	10	2.58021682959233	14
0	10	2.28238238567653	14
0	10	1.52605630349505	14
0	10	1.79175946922805	14
0	10	1.22377543162212	14
0	10	1.88706964903238	14
0	10	1.09861228866811	14
0	10	NA	14
20	0	1.88706964903238	14
20	0	2.40694510831829	14
20	0	2.26176309847379	14
20	0	2.18605127673809	14
20	0	NA	14
20	0	NA	14
20	0	NA	14
20	0	NA	14
20	5	2.07944154167984	14
20	5	2.37954613413017	14
20	5	2.04122032885964	14
20	5	2.24070968927596	14
20	5	2.16332302566054	14
20	5	2.52572864430826	14
20	5	2.36085400111802	14
20	5	1.7227665977411	14
20	10	2.36085400111802	14
20	10	2.12823170584927	14
20	10	2.07944154167984	14
20	10	2.04122032885964	14
20	10	2.21920348405499	14
20	10	NA	14
20	10	NA	14
20	10	NA	14
40	0	2.2512917986065	14
40	0	2.4423470353692	14
40	0	2.40694510831829	14
40	0	2.69462718077007	14
40	0	1.33500106673234	14
40	0	NA	14
40	0	NA	14
40	0	NA	14
40	5	2.60268968544438	14
40	5	2.64617479738412	14
40	5	2.36085400111802	14
40	5	NA	14
40	5	NA	14
40	5	NA	14
40	5	NA	14
40	5	NA	14
40	10	3.02529107579554	14
40	10	2.45100509811232	14
40	10	2.30258509299405	14
40	10	1.41098697371026	14
40	10	NA	14
40	10	NA	14
40	10	NA	14
40	10	NA	14
60	0	2.31253542384721	14
60	0	2.66025953726586	14
60	0	2.34180580614733	14
60	0	2.46809953147162	14
60	0	2.95491027903374	14
60	0	NA	14
60	0	NA	14
60	0	NA	14
60	5	3.50855589998265	14
60	5	2.65324196460721	14
60	5	2.52572864430826	14
60	5	2.54944517092557	14
60	5	NA	14
60	5	NA	14
60	5	NA	14
60	5	NA	14
60	10	2.45958884180371	14
60	10	2.82137888640921	14
60	10	2.81540871942271	14
60	10	2.92852352386054	14
60	10	NA	14
60	10	NA	14
60	10	NA	14
60	10	NA	14
80	0	2.69462718077007	14
80	0	2.68102152871429	14
80	0	2.7408400239252	14
80	0	2.42480272571829	14
80	0	NA	14
80	0	NA	14
80	0	NA	14
80	0	NA	14
80	5	2.77258872223978	14
80	5	2.4423470353692	14
80	5	2.04122032885964	14
80	5	3.06805293513362	14
80	5	2.55722731136763	14
80	5	2.71469474382088	14
80	5	NA	14
80	5	NA	14
80	10	2.90690105984738	14
80	10	2.50959926237837	14
80	10	3.29953372788566	14
80	10	2.78501124223834	14
80	10	NA	14
80	10	NA	14
80	10	NA	14
80	10	NA	14
0	0	1.64865862558738	15
0	0	1.3609765531356	15
0	0	1.6094379124341	15
0	0	2.89591193827178	15
0	0	2.92852352386054	15
0	0	3.03013370027132	15
0	0	2.85070650150373	15
0	0	NA	15
0	0	NA	15
0	5	2.37954613413017	15
0	5	2.71469474382088	15
0	5	2.71469474382088	15
0	5	3.02042488614436	15
0	5	NA	15
0	5	NA	15
0	5	NA	15
0	5	NA	15
0	5	NA	15
0	10	2.50959926237837	15
0	10	2.69462718077007	15
0	10	2.7408400239252	15
0	10	2.68102152871429	15
0	10	NA	15
0	10	NA	15
0	10	NA	15
0	10	NA	15
0	10	NA	15
20	0	1.33500106673234	15
20	0	2.89037175789616	15
20	0	2.21920348405499	15
20	0	2.75366071235426	15
20	0	2.32238772029023	15
20	0	1.6094379124341	15
20	0	2.32238772029023	15
20	0	NA	15
20	0	NA	15
20	5	3.51749783735832	15
20	5	3.41444260841218	15
20	5	3.26575941076705	15
20	5	2.99573227355399	15
20	5	NA	15
20	5	NA	15
20	5	NA	15
20	5	NA	15
20	5	NA	15
20	10	3.16968558067743	15
20	10	2.47653840011748	15
20	10	2.45100509811232	15
20	10	2.9338568698359	15
20	10	3.45946628978613	15
20	10	3.32143241319329	15
20	10	3.29583686600433	15
20	10	3.34286180464919	15
20	10	NA	15
40	0	2.86220088092947	15
40	0	3.1267605359604	15
40	0	3.09557760852371	15
40	0	2.63188884013665	15
40	0	NA	15
40	0	NA	15
40	0	NA	15
40	0	NA	15
40	0	NA	15
40	5	3.31054301339402	15
40	5	3.29583686600433	15
40	5	3.35340671782581	15
40	5	3.01062088604774	15
40	5	3.06339092202781	15
40	5	3.06805293513362	15
40	5	NA	15
40	5	NA	15
40	5	NA	15
40	10	3.72328088083127	15
40	10	2.96527306606928	15
40	10	3.62700405039585	15
40	10	3.15700042115011	15
40	10	3.44361809754611	15
40	10	NA	15
40	10	NA	15
40	10	NA	15
40	10	NA	15
60	0	2.83321334405622	15
60	0	2.91777073208428	15
60	0	2.70805020110221	15
60	0	2.89591193827178	15
60	0	NA	15
60	0	NA	15
60	0	NA	15
60	0	NA	15
60	0	NA	15
60	5	2.96527306606928	15
60	5	3.11351530921037	15
60	5	3.29953372788566	15
60	5	3.34286180464919	15
60	5	3.2846635654062	15
60	5	3.17805383034795	15
60	5	NA	15
60	5	NA	15
60	5	NA	15
60	10	3.27336401015227	15
60	10	3.10009228887823	15
60	10	3.40119738166216	15
60	10	3.07731226054641	15
60	10	3.36729582998647	15
60	10	3.54385368206368	15
60	10	3.34638914516716	15
60	10	3.10458667846607	15
60	10	3.36384159511839	15
80	0	3.10009228887823	15
80	0	2.58776403522771	15
80	0	2.484906649788	15
80	0	3.19867311755068	15
80	0	NA	15
80	0	NA	15
80	0	NA	15
80	0	NA	15
80	0	NA	15
80	5	3.85862222870103	15
80	5	3.58351893845611	15
80	5	3.8416005411316	15
80	5	3.46885603013597	15
80	5	3.74242022104197	15
80	5	3.75185425327532	15
80	5	NA	15
80	5	NA	15
80	5	NA	15
80	10	3.71600812150219	15
80	10	3.89995042419388	15
80	10	3.8458832029236	15
80	10	3.5055573969864	15
80	10	3.13549421592915	15
80	10	NA	15
80	10	NA	15
80	10	NA	15
80	10	NA	15
0	0	2.45100509811232	16
0	0	2.37024374146786	16
0	0	2.4932054526027	16
0	0	2.31253542384721	16
0	0	NA	16
0	5	2.16332302566054	16
0	5	1.80828877117927	16
0	5	2.67414864942653	16
0	5	2.28238238567653	16
0	5	NA	16
0	10	2.15176220325946	16
0	10	2.79116510781272	16
0	10	2.54160199346455	16
0	10	2.23001440015921	16
0	10	NA	16
20	0	2.28238238567653	16
20	0	2.65324196460721	16
20	0	2.4423470353692	16
20	0	2.50959926237837	16
20	0	NA	16
20	5	2.57261223020711	16
20	5	2.35137525716348	16
20	5	2.85070650150373	16
20	5	2.2082744135228	16
20	5	NA	16
20	10	2.28238238567653	16
20	10	2.28238238567653	16
20	10	2.45958884180371	16
20	10	2.4423470353692	16
20	10	2.27212588550934	16
40	0	2.82137888640921	16
40	0	2.04122032885964	16
40	0	2.12823170584927	16
40	0	NA	16
40	0	NA	16
40	5	2.53369681395743	16
40	5	2.45100509811232	16
40	5	2.9338568698359	16
40	5	NA	16
40	5	NA	16
40	10	2.56494935746154	16
40	10	2.23001440015921	16
40	10	2.92316158071916	16
40	10	3.07269331469012	16
40	10	NA	16
60	0	NA	16
60	0	NA	16
60	0	NA	16
60	0	NA	16
60	0	NA	16
60	5	NA	16
60	5	NA	16
60	5	NA	16
60	5	NA	16
60	5	NA	16
60	10	NA	16
60	10	NA	16
60	10	NA	16
60	10	NA	16
60	10	NA	16
80	0	NA	16
80	0	NA	16
80	0	NA	16
80	0	NA	16
80	0	NA	16
80	5	NA	16
80	5	NA	16
80	5	NA	16
80	5	NA	16
80	5	NA	16
80	10	NA	16
80	10	NA	16
80	10	NA	16
80	10	NA	16
80	10	NA	16
0	0	2.04122032885964	17
0	0	2.37954613413017	17
0	0	2.27212588550934	17
0	0	2.32238772029023	17
0	0	1.62924053973028	17
0	0	NA	17
0	0	NA	17
0	5	2.26176309847379	17
0	5	2.16332302566054	17
0	5	2.2512917986065	17
0	5	2.31253542384721	17
0	5	2.07944154167984	17
0	5	2.40694510831829	17
0	5	2.19722457733622	17
0	10	2.28238238567653	17
0	10	2.37024374146786	17
0	10	2.01490302054226	17
0	10	2.09186406167839	17
0	10	2.06686275947298	17
0	10	2.31253542384721	17
0	10	NA	17
20	0	2.4423470353692	17
20	0	1.97408102602201	17
20	0	2.11625551480255	17
20	0	2.14006616349627	17
20	0	2.3887627892351	17
20	0	2.10413415427021	17
20	0	NA	17
20	5	2.66025953726586	17
20	5	2.61006979274201	17
20	5	2.54944517092557	17
20	5	2.24070968927596	17
20	5	2.2512917986065	17
20	5	NA	17
20	5	NA	17
20	10	2.41591377830105	17
20	10	2.32238772029023	17
20	10	1.52605630349505	17
20	10	1.58923520511658	17
20	10	2.36085400111802	17
20	10	NA	17
20	10	NA	17
40	0	2.14006616349627	17
40	0	2.96010509591084	17
40	0	2.73436750941958	17
40	0	2.57261223020711	17
40	0	2.79116510781272	17
40	0	NA	17
40	0	NA	17
40	5	3.30688670219091	17
40	5	3.03495298670727	17
40	5	3.11351530921037	17
40	5	3.11351530921037	17
40	5	2.27212588550934	17
40	5	NA	17
40	5	NA	17
40	10	3.02529107579554	17
40	10	3.20680324363393	17
40	10	2.87356463957978	17
40	10	2.76000994003292	17
40	10	NA	17
40	10	NA	17
40	10	NA	17
60	0	NA	17
60	0	NA	17
60	0	NA	17
60	0	NA	17
60	0	NA	17
60	0	NA	17
60	0	NA	17
60	5	NA	17
60	5	NA	17
60	5	NA	17
60	5	NA	17
60	5	NA	17
60	5	NA	17
60	5	NA	17
60	10	NA	17
60	10	NA	17
60	10	NA	17
60	10	NA	17
60	10	NA	17
60	10	NA	17
60	10	NA	17
80	0	NA	17
80	0	NA	17
80	0	NA	17
80	0	NA	17
80	0	NA	17
80	0	NA	17
80	0	NA	17
80	5	NA	17
80	5	NA	17
80	5	NA	17
80	5	NA	17
80	5	NA	17
80	5	NA	17
80	5	NA	17
80	10	NA	17
80	10	NA	17
80	10	NA	17
80	10	NA	17
80	10	NA	17
80	10	NA	17
80	10	NA	17
0	0	2.72785282839839	18
0	0	2.63188884013665	18
0	0	2.54944517092557	18
0	0	2.72785282839839	18
0	0	NA	18
0	0	NA	18
0	0	NA	18
0	0	NA	18
0	0	NA	18
0	0	NA	18
0	5	2.91235066461494	18
0	5	1.43508452528932	18
0	5	2.79728133483015	18
0	5	NA	18
0	5	NA	18
0	5	NA	18
0	5	NA	18
0	5	NA	18
0	5	NA	18
0	5	NA	18
0	10	3.03495298670727	18
0	10	2.15176220325946	18
0	10	3.38099467434464	18
0	10	2.92316158071916	18
0	10	NA	18
0	10	NA	18
0	10	NA	18
0	10	NA	18
0	10	NA	18
0	10	NA	18
20	0	2.32238772029023	18
20	0	2.89591193827178	18
20	0	2.2082744135228	18
20	0	2.28238238567653	18
20	0	NA	18
20	0	NA	18
20	0	NA	18
20	0	NA	18
20	0	NA	18
20	0	NA	18
20	5	3.10458667846607	18
20	5	3.27714473299218	18
20	5	3.16968558067743	18
20	5	2.63188884013665	18
20	5	NA	18
20	5	NA	18
20	5	NA	18
20	5	NA	18
20	5	NA	18
20	5	NA	18
20	10	2.28238238567653	18
20	10	3.10009228887823	18
20	10	2.98061863574394	18
20	10	2.99071973173045	18
20	10	NA	18
20	10	NA	18
20	10	NA	18
20	10	NA	18
20	10	NA	18
20	10	NA	18
40	0	3.22286784613774	18
40	0	2.98061863574394	18
40	0	2.92852352386054	18
40	0	2.43361335540045	18
40	0	NA	18
40	0	NA	18
40	0	NA	18
40	0	NA	18
40	0	NA	18
40	0	NA	18
40	5	2.15176220325946	18
40	5	1.91692261218206	18
40	5	2.96010509591084	18
40	5	2.61006979274201	18
40	5	NA	18
40	5	NA	18
40	5	NA	18
40	5	NA	18
40	5	NA	18
40	5	NA	18
40	10	2.83321334405622	18
40	10	3.28840188751681	18
40	10	3.40452517175483	18
40	10	3.24649099190117	18
40	10	3.44361809754611	18
40	10	NA	18
40	10	NA	18
40	10	NA	18
40	10	NA	18
40	10	NA	18
60	0	3.08190996979504	18
60	0	3.21084365317094	18
60	0	2.51769647261099	18
60	0	2.97552956623647	18
60	0	2.91777073208428	18
60	0	3.49953328238302	18
60	0	NA	18
60	0	NA	18
60	0	NA	18
60	0	NA	18
60	5	2.85070650150373	18
60	5	3.2846635654062	18
60	5	2.37954613413017	18
60	5	3.39114704580865	18
60	5	2.72129542785223	18
60	5	2.84490938381941	18
60	5	NA	18
60	5	NA	18
60	5	NA	18
60	5	NA	18
60	10	2.92316158071916	18
60	10	3.90801498403061	18
60	10	3.8416005411316	18
60	10	3.08190996979504	18
60	10	NA	18
60	10	NA	18
60	10	NA	18
60	10	NA	18
60	10	NA	18
60	10	NA	18
80	0	3.79773385902602	18
80	0	3.5234150143864	18
80	0	3.00568260440716	18
80	0	3.23867845216438	18
80	0	3.03974915897077	18
80	0	3.2188758248682	18
80	0	NA	18
80	0	NA	18
80	0	NA	18
80	0	NA	18
80	5	3.13983261752775	18
80	5	3.26575941076705	18
80	5	2.7408400239252	18
80	5	3.74950407593037	18
80	5	3.89589362349826	18
80	5	3.47196645255036	18
80	5	3.89995042419388	18
80	5	3.63495111208838	18
80	5	NA	18
80	5	NA	18
80	10	3.38099467434464	18
80	10	3.62700405039585	18
80	10	3.4626060097908	18
80	10	4.00186370942794	18
80	10	3.55820113047182	18
80	10	NA	18
80	10	NA	18
80	10	NA	18
80	10	NA	18
80	10	NA	18
0	0	2.77258872223978	19
0	0	2.78501124223834	19
0	0	2.19722457733622	19
0	0	2.56494935746154	19
[truncated: 206 more rows]
