# Supplementary material for: Respiratory variations in pulse pressure and photoplethysmographic waveform amplitude during positive expiratory pressure and continuous positive airway pressure in a model of progressive hypovolemia
Source: PLoS One. 2019 Sep 27;14(9):e0223071. doi: 10.1371/journal.pone.0223071 (PMC6764667; doi:10.1371/journal.pone.0223071)
Supplement: S3 File — (ZIP) [file pone.0223071.s003.zip › Data_script/data_ppv_pep.txt]

lbnp	respmod	log.ppv	id
0	0	2.00148000021012	1
0	0	1.56861591791385	1
0	0	1.66770682055808	1
0	0	2.3887627892351	1
0	0	2.37024374146786	1
0	0	NA	1
0	0	NA	1
0	5	2.11625551480255	1
0	5	2.2082744135228	1
0	5	2.37024374146786	1
0	5	2.14006616349627	1
0	5	2.33214389523559	1
0	5	2.41591377830105	1
0	5	NA	1
0	10	2.54160199346455	1
0	10	3.02042488614436	1
0	10	2.56494935746154	1
0	10	2.42480272571829	1
0	10	3.1267605359604	1
0	10	1.7404661748405	1
0	10	NA	1
20	0	2.24070968927596	1
20	0	1.3609765531356	1
20	0	2.2512917986065	1
20	0	2.01490302054226	1
20	0	1.77495235091167	1
20	0	NA	1
20	0	NA	1
20	5	2.11625551480255	1
20	5	1.94591014905531	1
20	5	2.2082744135228	1
20	5	2.17475172148416	1
20	5	1.88706964903238	1
20	5	NA	1
20	5	NA	1
20	10	3.3357695763397	1
20	10	3.36384159511839	1
20	10	3.01553490085017	1
20	10	3.20274644293832	1
20	10	NA	1
20	10	NA	1
20	10	NA	1
40	0	3.17805383034795	1
40	0	3.19867311755068	1
40	0	2.2512917986065	1
40	0	3.28840188751681	1
40	0	1.85629799036563	1
40	0	NA	1
40	0	NA	1
40	5	3.09557760852371	1
40	5	3.20680324363393	1
40	5	3.11794990627824	1
40	5	2.73436750941958	1
40	5	NA	1
40	5	NA	1
40	5	NA	1
40	10	2.73436750941958	1
40	10	3.17805383034795	1
40	10	1.19392246847243	1
40	10	2.484906649788	1
40	10	NA	1
40	10	NA	1
40	10	NA	1
60	0	2.02814824729229	1
60	0	1.90210752639692	1
60	0	2.24070968927596	1
60	0	2.32238772029023	1
60	0	NA	1
60	0	NA	1
60	0	NA	1
60	5	2.39789527279837	1
60	5	2.77881927199042	1
60	5	2.61739583283408	1
60	5	2.61739583283408	1
60	5	NA	1
60	5	NA	1
60	5	NA	1
60	10	2.4423470353692	1
60	10	2.77881927199042	1
60	10	2.89591193827178	1
60	10	2.64617479738412	1
60	10	2.33214389523559	1
60	10	2.2082744135228	1
60	10	NA	1
80	0	NA	1
80	0	NA	1
80	0	NA	1
80	0	NA	1
80	0	NA	1
80	0	NA	1
80	0	NA	1
80	5	NA	1
80	5	NA	1
80	5	NA	1
80	5	NA	1
80	5	NA	1
80	5	NA	1
80	5	NA	1
80	10	NA	1
80	10	NA	1
80	10	NA	1
80	10	NA	1
80	10	NA	1
80	10	NA	1
80	10	NA	1
0	0	2.53369681395743	2
0	0	2.11625551480255	2
0	0	2.30258509299405	2
0	0	NA	2
0	0	NA	2
0	0	NA	2
0	0	NA	2
0	0	NA	2
0	5	2.60268968544438	2
0	5	2.77258872223978	2
0	5	2.76000994003292	2
0	5	2.83907846350861	2
0	5	NA	2
0	5	NA	2
0	5	NA	2
0	5	NA	2
0	10	2.66025953726586	2
0	10	2.74727091425549	2
0	10	2.484906649788	2
0	10	2.68784749378469	2
0	10	NA	2
0	10	NA	2
0	10	NA	2
0	10	NA	2
20	0	1.1314021114911	2
20	0	0.641853886172395	2
20	0	1.6094379124341	2
20	0	1.28093384546206	2
20	0	1.22377543162212	2
20	0	NA	2
20	0	NA	2
20	0	NA	2
20	5	2.12823170584927	2
20	5	2.2512917986065	2
20	5	2.00148000021012	2
20	5	2.29253475714054	2
20	5	1.87180217690159	2
20	5	NA	2
20	5	NA	2
20	5	NA	2
20	10	2.57261223020711	2
20	10	3.10458667846607	2
20	10	2.76000994003292	2
20	10	2.56494935746154	2
20	10	2.63188884013665	2
20	10	NA	2
20	10	NA	2
20	10	NA	2
40	0	2.73436750941958	2
40	0	1.28093384546206	2
40	0	1.93152141160321	2
40	0	0.741937344729377	2
40	0	NA	2
40	0	NA	2
40	0	NA	2
40	0	NA	2
40	5	2.36085400111802	2
40	5	1.77495235091167	2
40	5	1.19392246847243	2
40	5	1.1314021114911	2
40	5	2.12823170584927	2
40	5	1.62924053973028	2
40	5	1.6094379124341	2
40	5	NA	2
40	10	1.88706964903238	2
40	10	2.46809953147162	2
40	10	2.12823170584927	2
40	10	2.09186406167839	2
40	10	NA	2
40	10	NA	2
40	10	NA	2
40	10	NA	2
60	0	NA	2
60	0	NA	2
60	0	NA	2
60	0	NA	2
60	0	NA	2
60	0	NA	2
60	0	NA	2
60	0	NA	2
60	5	NA	2
60	5	NA	2
60	5	NA	2
60	5	NA	2
60	5	NA	2
60	5	NA	2
60	5	NA	2
60	5	NA	2
60	10	NA	2
60	10	NA	2
60	10	NA	2
60	10	NA	2
60	10	NA	2
60	10	NA	2
60	10	NA	2
60	10	NA	2
80	0	NA	2
80	0	NA	2
80	0	NA	2
80	0	NA	2
80	0	NA	2
80	0	NA	2
80	0	NA	2
80	0	NA	2
80	5	NA	2
80	5	NA	2
80	5	NA	2
80	5	NA	2
80	5	NA	2
80	5	NA	2
80	5	NA	2
80	5	NA	2
80	10	NA	2
80	10	NA	2
80	10	NA	2
80	10	NA	2
80	10	NA	2
80	10	NA	2
80	10	NA	2
80	10	NA	2
0	0	1.7227665977411	3
0	0	-0.693147180559945	3
0	0	1.7404661748405	3
0	0	1.87180217690159	3
0	0	NA	3
0	0	NA	3
0	5	1.75785791755237	3
0	5	1.48160454092422	3
0	5	1.38629436111989	3
0	5	1.19392246847243	3
0	5	1.16315080980568	3
0	5	1.33500106673234	3
0	10	1.7227665977411	3
0	10	1.02961941718116	3
0	10	1.64865862558738	3
0	10	NA	3
0	10	NA	3
0	10	NA	3
20	0	1.25276296849537	3
20	0	NA	3
20	0	1.82454929205105	3
20	0	1.54756250871601	3
20	0	NA	3
20	0	NA	3
20	5	1.84054963339749	3
20	5	1.28093384546206	3
20	5	1.33500106673234	3
20	5	1.06471073699243	3
20	5	1.30833281965018	3
20	5	NA	3
20	10	1.54756250871601	3
20	10	1.30833281965018	3
20	10	1.58923520511658	3
20	10	2.01490302054226	3
20	10	1.7227665977411	3
20	10	NA	3
40	0	2.60268968544438	3
40	0	1.70474809223843	3
40	0	1.43508452528932	3
40	0	1.68639895357023	3
40	0	1.97408102602201	3
40	0	NA	3
40	5	2.07944154167984	3
40	5	1.28093384546206	3
40	5	1.25276296849537	3
40	5	1.75785791755237	3
40	5	2.05412373369555	3
40	5	1.84054963339749	3
40	10	1.7227665977411	3
40	10	2.70805020110221	3
40	10	2.33214389523559	3
40	10	1.52605630349505	3
40	10	2.78501124223834	3
40	10	1.70474809223843	3
60	0	2.87356463957978	3
60	0	2.56494935746154	3
60	0	1.98787434815435	3
60	0	NA	3
60	0	NA	3
60	0	NA	3
60	5	3.20680324363393	3
60	5	2.71469474382088	3
60	5	2.3887627892351	3
60	5	2.4423470353692	3
60	5	2.60268968544438	3
60	5	2.68102152871429	3
60	10	2.95491027903374	3
60	10	3.06805293513362	3
60	10	2.73436750941958	3
60	10	2.96527306606928	3
60	10	1.98787434815435	3
60	10	2.18605127673809	3
80	0	NA	3
80	0	NA	3
80	0	NA	3
80	0	NA	3
80	0	NA	3
80	0	NA	3
80	5	NA	3
80	5	NA	3
80	5	NA	3
80	5	NA	3
80	5	NA	3
80	5	NA	3
80	10	NA	3
80	10	NA	3
80	10	NA	3
80	10	NA	3
80	10	NA	3
80	10	NA	3
0	0	2.484906649788	4
0	0	2.50959926237837	4
0	0	2.81540871942271	4
0	0	2.46809953147162	4
0	0	2.18605127673809	4
0	0	2.42480272571829	4
0	0	NA	4
0	0	NA	4
0	0	NA	4
0	5	2.29253475714054	4
0	5	3.08190996979504	4
0	5	2.54160199346455	4
0	5	2.51769647261099	4
0	5	NA	4
0	5	NA	4
0	5	NA	4
0	5	NA	4
0	5	NA	4
0	10	3.13549421592915	4
0	10	3.04452243772342	4
0	10	2.66722820658195	4
0	10	2.92316158071916	4
0	10	1.87180217690159	4
0	10	NA	4
0	10	NA	4
0	10	NA	4
0	10	NA	4
20	0	3.29583686600433	4
20	0	2.41591377830105	4
20	0	2.61006979274201	4
20	0	2.70805020110221	4
20	0	2.89591193827178	4
20	0	NA	4
20	0	NA	4
20	0	NA	4
20	0	NA	4
20	5	2.95491027903374	4
20	5	2.53369681395743	4
20	5	2.94968833505258	4
20	5	2.72129542785223	4
20	5	NA	4
20	5	NA	4
20	5	NA	4
20	5	NA	4
20	5	NA	4
20	10	1.94591014905531	4
20	10	2.72129542785223	4
20	10	3.00071981506503	4
20	10	3.05400118167797	4
20	10	NA	4
20	10	NA	4
20	10	NA	4
20	10	NA	4
20	10	NA	4
40	0	2.86789890204411	4
40	0	2.95491027903374	4
40	0	2.46809953147162	4
40	0	3.13549421592915	4
40	0	NA	4
40	0	NA	4
40	0	NA	4
40	0	NA	4
40	0	NA	4
40	5	3.45315712059287	4
40	5	3.6988297849671	4
40	5	3.3357695763397	4
40	5	2.50959926237837	4
40	5	NA	4
40	5	NA	4
40	5	NA	4
40	5	NA	4
40	5	NA	4
40	10	3.10906095886099	4
40	10	3.61091791264422	4
40	10	3.78191432008113	4
40	10	3.48124008933569	4
40	10	3.65842024662923	4
40	10	NA	4
40	10	NA	4
40	10	NA	4
40	10	NA	4
60	0	NA	4
60	0	NA	4
60	0	NA	4
60	0	NA	4
60	0	NA	4
60	0	NA	4
60	0	NA	4
60	0	NA	4
60	0	NA	4
60	5	NA	4
60	5	NA	4
60	5	NA	4
60	5	NA	4
60	5	NA	4
60	5	NA	4
60	5	NA	4
60	5	NA	4
60	5	NA	4
60	10	NA	4
60	10	NA	4
60	10	NA	4
60	10	NA	4
60	10	NA	4
60	10	NA	4
60	10	NA	4
60	10	NA	4
60	10	NA	4
80	0	NA	4
80	0	NA	4
80	0	NA	4
80	0	NA	4
80	0	NA	4
80	0	NA	4
80	0	NA	4
80	0	NA	4
80	0	NA	4
80	5	NA	4
80	5	NA	4
80	5	NA	4
80	5	NA	4
80	5	NA	4
80	5	NA	4
80	5	NA	4
80	5	NA	4
80	5	NA	4
80	10	NA	4
80	10	NA	4
80	10	NA	4
80	10	NA	4
80	10	NA	4
80	10	NA	4
80	10	NA	4
80	10	NA	4
80	10	NA	4
0	0	2.79728133483015	5
0	0	2.2082744135228	5
0	0	2.8094026953625	5
0	0	2.65324196460721	5
0	0	2.77881927199042	5
0	0	NA	5
0	0	NA	5
0	5	2.69462718077007	5
0	5	2.8094026953625	5
0	5	3.10458667846607	5
0	5	2.62466859216316	5
0	5	NA	5
0	5	NA	5
0	5	NA	5
0	10	2.55722731136763	5
0	10	2.98568193770049	5
0	10	2.69462718077007	5
0	10	2.65324196460721	5
0	10	1.70474809223843	5
0	10	NA	5
0	10	NA	5
20	0	2.02814824729229	5
20	0	2.47653840011748	5
20	0	2.46809953147162	5
20	0	NA	5
20	0	NA	5
20	0	NA	5
20	0	NA	5
20	5	2.70136121295141	5
20	5	3.37073817417745	5
20	5	3.26575941076705	5
20	5	3.10009228887823	5
20	5	NA	5
20	5	NA	5
20	5	NA	5
20	10	2.74727091425549	5
20	10	3.23474917402449	5
20	10	3.3178157727231	5
20	10	3.41444260841218	5
20	10	3.10906095886099	5
20	10	NA	5
20	10	NA	5
40	0	2.82731362192903	5
40	0	3.18221184049661	5
40	0	3.19458313229916	5
40	0	2.50143595173921	5
40	0	NA	5
40	0	NA	5
40	0	NA	5
40	5	2.63188884013665	5
40	5	2.80336038090653	5
40	5	3.07731226054641	5
40	5	2.94443897916644	5
40	5	2.89591193827178	5
40	5	NA	5
40	5	NA	5
40	10	3.4626060097908	5
40	10	3.4904285153901	5
40	10	2.79728133483015	5
40	10	3.38777436133001	5
40	10	3.29953372788566	5
40	10	NA	5
40	10	NA	5
60	0	NA	5
60	0	NA	5
60	0	NA	5
60	0	NA	5
60	0	NA	5
60	0	NA	5
60	0	NA	5
60	5	NA	5
60	5	NA	5
60	5	NA	5
60	5	NA	5
60	5	NA	5
60	5	NA	5
60	5	NA	5
60	10	NA	5
60	10	NA	5
60	10	NA	5
60	10	NA	5
60	10	NA	5
60	10	NA	5
60	10	NA	5
80	0	NA	5
80	0	NA	5
80	0	NA	5
80	0	NA	5
80	0	NA	5
80	0	NA	5
80	0	NA	5
80	5	NA	5
80	5	NA	5
80	5	NA	5
80	5	NA	5
80	5	NA	5
80	5	NA	5
80	5	NA	5
80	10	NA	5
80	10	NA	5
80	10	NA	5
80	10	NA	5
80	10	NA	5
80	10	NA	5
80	10	NA	5
0	0	2.35137525716348	6
0	0	1.62924053973028	6
0	0	1.48160454092422	6
0	0	2.33214389523559	6
0	0	1.93152141160321	6
0	0	NA	6
0	0	NA	6
0	0	NA	6
0	5	3.13549421592915	6
0	5	2.00148000021012	6
0	5	2.46809953147162	6
0	5	NA	6
0	5	NA	6
0	5	NA	6
0	5	NA	6
0	5	NA	6
0	10	2.73436750941958	6
0	10	3.54673968695281	6
0	10	2.62466859216316	6
0	10	2.28238238567653	6
0	10	1.64865862558738	6
0	10	NA	6
0	10	NA	6
0	10	NA	6
20	0	1.91692261218206	6
20	0	2.21920348405499	6
20	0	2.05412373369555	6
20	0	2.31253542384721	6
20	0	1.98787434815435	6
20	0	NA	6
20	0	NA	6
20	0	NA	6
20	5	2.06686275947298	6
20	5	2.82731362192903	6
20	5	1.79175946922805	6
20	5	2.30258509299405	6
20	5	NA	6
20	5	NA	6
20	5	NA	6
20	5	NA	6
20	10	2.91777073208428	6
20	10	2.86220088092947	6
20	10	2.9338568698359	6
20	10	2.92852352386054	6
20	10	3.14845336057165	6
20	10	NA	6
20	10	NA	6
20	10	NA	6
40	0	3.38777436133001	6
40	0	1.70474809223843	6
40	0	2.15176220325946	6
40	0	2.37954613413017	6
40	0	NA	6
40	0	NA	6
40	0	NA	6
40	0	NA	6
40	5	2.82731362192903	6
40	5	3.47196645255036	6
40	5	2.01490302054226	6
40	5	2.57261223020711	6
40	5	2.75366071235426	6
40	5	NA	6
40	5	NA	6
40	5	NA	6
40	10	2.36085400111802	6
40	10	3.68135118769314	6
40	10	3.86702563949741	6
40	10	2.81540871942271	6
40	10	3.85651029549789	6
40	10	3.68637632389582	6
40	10	NA	6
40	10	NA	6
60	0	3.07269331469012	6
60	0	2.85647020622048	6
60	0	3.14845336057165	6
60	0	1.84054963339749	6
60	0	NA	6
60	0	NA	6
60	0	NA	6
60	0	NA	6
60	5	2.92852352386054	6
60	5	3.35689712276558	6
60	5	2.99071973173045	6
60	5	3.75887182593397	6
60	5	NA	6
60	5	NA	6
60	5	NA	6
60	5	NA	6
60	10	2.40694510831829	6
60	10	1.82454929205105	6
60	10	4.11087386417331	6
60	10	3.89385903480047	6
60	10	3.74242022104197	6
60	10	NA	6
60	10	NA	6
60	10	NA	6
80	0	NA	6
80	0	NA	6
80	0	NA	6
80	0	NA	6
80	0	NA	6
80	0	NA	6
80	0	NA	6
80	0	NA	6
80	5	NA	6
80	5	NA	6
80	5	NA	6
80	5	NA	6
80	5	NA	6
80	5	NA	6
80	5	NA	6
80	5	NA	6
80	10	NA	6
80	10	NA	6
80	10	NA	6
80	10	NA	6
80	10	NA	6
80	10	NA	6
80	10	NA	6
80	10	NA	6
0	0	2.73436750941958	7
0	0	2.53369681395743	7
0	0	2.65324196460721	7
0	0	2.70805020110221	7
0	0	NA	7
0	0	NA	7
0	0	NA	7
0	5	2.95491027903374	7
0	5	2.68102152871429	7
0	5	2.94443897916644	7
0	5	2.4932054526027	7
0	5	NA	7
0	5	NA	7
0	5	NA	7
0	10	3.06339092202781	7
0	10	3.01062088604774	7
0	10	3.07731226054641	7
0	10	3.00568260440716	7
0	10	2.89591193827178	7
0	10	NA	7
0	10	NA	7
20	0	2.84490938381941	7
20	0	2.8094026953625	7
20	0	2.77881927199042	7
20	0	2.77881927199042	7
20	0	2.76631910922619	7
20	0	NA	7
20	0	NA	7
20	5	2.72129542785223	7
20	5	2.92852352386054	7
20	5	2.87919845729804	7
20	5	2.87919845729804	7
20	5	2.62466859216316	7
20	5	NA	7
20	5	NA	7
20	10	3.14845336057165	7
20	10	3.1267605359604	7
20	10	2.58021682959233	7
20	10	3.12236492448736	7
20	10	2.60268968544438	7
20	10	NA	7
20	10	NA	7
40	0	2.79116510781272	7
40	0	2.45958884180371	7
40	0	2.61739583283408	7
40	0	2.73436750941958	7
40	0	NA	7
40	0	NA	7
40	0	NA	7
40	5	2.45958884180371	7
40	5	2.61739583283408	7
40	5	2.43361335540045	7
40	5	2.83907846350861	7
40	5	NA	7
40	5	NA	7
40	5	NA	7
40	10	3.41444260841218	7
40	10	3.38439026334577	7
40	10	3.06339092202781	7
40	10	2.94443897916644	7
40	10	NA	7
40	10	NA	7
40	10	NA	7
60	0	2.10413415427021	7
60	0	2.27212588550934	7
60	0	2.39789527279837	7
60	0	1.87180217690159	7
60	0	2.01490302054226	7
60	0	NA	7
60	0	NA	7
60	5	2.86220088092947	7
60	5	2.52572864430826	7
60	5	2.66025953726586	7
60	5	2.62466859216316	7
60	5	NA	7
60	5	NA	7
60	5	NA	7
60	10	2.67414864942653	7
60	10	2.99573227355399	7
60	10	2.74727091425549	7
60	10	2.75366071235426	7
60	10	2.27212588550934	7
60	10	NA	7
60	10	NA	7
80	0	2.15176220325946	7
80	0	2.05412373369555	7
80	0	2.18605127673809	7
80	0	2.52572864430826	7
80	0	NA	7
80	0	NA	7
80	0	NA	7
80	5	2.11625551480255	7
80	5	2.74727091425549	7
80	5	2.88480071284671	7
80	5	2.68102152871429	7
80	5	NA	7
80	5	NA	7
80	5	NA	7
80	10	2.75366071235426	7
80	10	3.07269331469012	7
80	10	3.02529107579554	7
80	10	1.96009478404727	7
80	10	NA	7
80	10	NA	7
80	10	NA	7
0	0	1.93152141160321	8
0	0	2.40694510831829	8
0	0	2.00148000021012	8
0	0	1.88706964903238	8
0	0	1.7227665977411	8
0	0	NA	8
0	0	NA	8
0	5	2.27212588550934	8
0	5	2.57261223020711	8
0	5	2.12823170584927	8
0	5	2.14006616349627	8
0	5	NA	8
0	5	NA	8
0	5	NA	8
0	10	2.78501124223834	8
0	10	2.57261223020711	8
0	10	2.45958884180371	8
0	10	2.58021682959233	8
0	10	2.57261223020711	8
0	10	NA	8
0	10	NA	8
20	0	3.15273602236366	8
20	0	2.57261223020711	8
20	0	2.40694510831829	8
20	0	2.53369681395743	8
20	0	NA	8
20	0	NA	8
20	0	NA	8
20	5	1.94591014905531	8
20	5	2.46809953147162	8
20	5	3.58629286533884	8
20	5	3.44041809481544	8
20	5	NA	8
20	5	NA	8
20	5	NA	8
20	10	3.37758751602302	8
20	10	3.42100000895834	8
20	10	3.06805293513362	8
20	10	2.83321334405622	8
20	10	NA	8
20	10	NA	8
20	10	NA	8
40	0	3.14415227867226	8
40	0	2.83321334405622	8
40	0	2.68102152871429	8
40	0	2.72785282839839	8
40	0	1.62924053973028	8
40	0	2.17475172148416	8
40	0	NA	8
40	5	3.89182029811063	8
40	5	3.32862668882732	8
40	5	3.65325227647079	8
40	5	NA	8
40	5	NA	8
40	5	NA	8
40	5	NA	8
40	10	2.58021682959233	8
40	10	2.35137525716348	8
40	10	2.32238772029023	8
40	10	3.13113691056019	8
40	10	1.91692261218206	8
40	10	3.31418600467253	8
40	10	NA	8
60	0	3.02042488614436	8
60	0	2.72785282839839	8
60	0	1.33500106673234	8
60	0	2.94443897916644	8
60	0	1.97408102602201	8
60	0	NA	8
60	0	NA	8
60	5	2.43361335540045	8
60	5	3.07269331469012	8
60	5	3.03013370027132	8
60	5	NA	8
60	5	NA	8
60	5	NA	8
60	5	NA	8
60	10	3.18635263316264	8
60	10	3.15700042115011	8
60	10	3.14845336057165	8
60	10	NA	8
60	10	NA	8
60	10	NA	8
60	10	NA	8
80	0	2.51769647261099	8
80	0	2.45100509811232	8
80	0	2.54160199346455	8
80	0	2.14006616349627	8
80	0	NA	8
80	0	NA	8
80	0	NA	8
80	5	3.14415227867226	8
80	5	3.18635263316264	8
80	5	3.03013370027132	8
80	5	3.33932197794407	8
80	5	2.8094026953625	8
80	5	NA	8
80	5	NA	8
80	10	2.34180580614733	8
80	10	2.92316158071916	8
80	10	3.80443779474821	8
80	10	3.51154543883102	8
80	10	3.76120011569356	8
80	10	3.67630067190708	8
80	10	NA	8
0	0	2.15176220325946	9
0	0	1.58923520511658	9
0	0	1.62924053973028	9
0	0	1.6094379124341	9
0	0	2.2082744135228	9
0	0	NA	9
0	5	2.60268968544438	9
0	5	2.65324196460721	9
0	5	2.04122032885964	9
0	5	2.62466859216316	9
0	5	NA	9
0	5	NA	9
0	10	2.33214389523559	9
0	10	2.41591377830105	9
0	10	1.87180217690159	9
0	10	2.45958884180371	9
0	10	NA	9
0	10	NA	9
20	0	0.262364264467491	9
20	0	2.4423470353692	9
20	0	2.45100509811232	9
20	0	0.916290731874155	9
20	0	NA	9
20	0	NA	9
20	5	2.86789890204411	9
20	5	1.96009478404727	9
20	5	2.45958884180371	9
20	5	2.42480272571829	9
20	5	NA	9
20	5	NA	9
20	10	2.83321334405622	9
20	10	2.91235066461494	9
20	10	2.82137888640921	9
20	10	2.83321334405622	9
20	10	2.85647020622048	9
20	10	NA	9
40	0	2.73436750941958	9
40	0	2.54944517092557	9
40	0	2.43361335540045	9
40	0	1.28093384546206	9
40	0	NA	9
40	0	NA	9
40	5	3.37073817417745	9
40	5	2.98568193770049	9
40	5	3.10458667846607	9
40	5	3.03013370027132	9
40	5	NA	9
40	5	NA	9
40	10	3.5055573969864	9
40	10	3.51154543883102	9
40	10	2.61006979274201	9
40	10	3.17805383034795	9
40	10	NA	9
40	10	NA	9
60	0	3.49347265777133	9
60	0	4.00733318523247	9
60	0	3.88362353090645	9
60	0	3.36729582998647	9
60	0	NA	9
60	0	NA	9
60	5	4.39197696552705	9
60	5	3.58073729549423	9
60	5	3.94931879017184	9
60	5	3.68386691229039	9
60	5	NA	9
60	5	NA	9
60	10	4.48074010760991	9
60	10	4.00369019395397	9
60	10	4.5685062016165	9
60	10	4.07584109065754	9
60	10	NA	9
60	10	NA	9
80	0	NA	9
80	0	NA	9
80	0	NA	9
80	0	NA	9
80	0	NA	9
80	0	NA	9
80	5	NA	9
80	5	NA	9
80	5	NA	9
80	5	NA	9
80	5	NA	9
80	5	NA	9
80	10	NA	9
80	10	NA	9
80	10	NA	9
80	10	NA	9
80	10	NA	9
80	10	NA	9
0	0	1.64865862558738	10
0	0	2.57261223020711	10
0	0	2.62466859216316	10
0	0	1.79175946922805	10
0	0	NA	10
0	0	NA	10
0	0	NA	10
0	5	2.61739583283408	10
0	5	1.25276296849537	10
0	5	2.24070968927596	10
0	5	2.9391619220656	10
0	5	1.91692261218206	10
0	5	2.31253542384721	10
0	5	NA	10
0	10	1.93152141160321	10
0	10	2.32238772029023	10
0	10	2.43361335540045	10
0	10	2.83321334405622	10
0	10	2.98568193770049	10
0	10	NA	10
0	10	NA	10
20	0	2.92316158071916	10
20	0	2.9391619220656	10
20	0	2.89591193827178	10
20	0	2.85647020622048	10
20	0	NA	10
20	0	NA	10
20	0	NA	10
20	5	3.81990771652034	10
20	5	3.56388296393925	10
20	5	3.69137633431252	10
20	5	3.54961738678043	10
20	5	NA	10
20	5	NA	10
20	5	NA	10
20	10	NA	10
20	10	NA	10
20	10	NA	10
20	10	NA	10
20	10	NA	10
20	10	NA	10
20	10	NA	10
40	0	2.4423470353692	10
40	0	2.41591377830105	10
40	0	1.91692261218206	10
40	0	2.18605127673809	10
40	0	NA	10
40	0	NA	10
40	0	NA	10
40	5	2.97552956623647	10
40	5	2.90690105984738	10
40	5	2.86220088092947	10
40	5	2.79728133483015	10
40	5	2.61006979274201	10
40	5	NA	10
40	5	NA	10
40	10	3.42751468997953	10
40	10	3.1267605359604	10
40	10	2.71469474382088	10
40	10	3.33932197794407	10
40	10	NA	10
40	10	NA	10
40	10	NA	10
60	0	3.09104245335832	10
60	0	2.85070650150373	10
60	0	2.82137888640921	10
60	0	3.01062088604774	10
60	0	NA	10
60	0	NA	10
60	0	NA	10
60	5	3.1267605359604	10
60	5	2.80336038090653	10
60	5	2.21920348405499	10
60	5	3.05400118167797	10
60	5	3.47815842279828	10
60	5	2.71469474382088	10
60	5	2.82137888640921	10
60	10	2.77881927199042	10
60	10	3.56953269648137	10
60	10	3.33932197794407	10
60	10	3.26575941076705	10
60	10	NA	10
60	10	NA	10
60	10	NA	10
80	0	NA	10
80	0	NA	10
80	0	NA	10
80	0	NA	10
80	0	NA	10
80	0	NA	10
80	0	NA	10
80	5	NA	10
80	5	NA	10
80	5	NA	10
80	5	NA	10
80	5	NA	10
80	5	NA	10
80	5	NA	10
80	10	NA	10
80	10	NA	10
80	10	NA	10
80	10	NA	10
80	10	NA	10
80	10	NA	10
80	10	NA	10
0	0	2.70136121295141	11
0	0	2.68784749378469	11
0	0	2.2512917986065	11
0	0	2.39789527279837	11
0	0	NA	11
0	0	NA	11
0	5	2.55722731136763	11
0	5	3.01062088604774	11
0	5	2.65324196460721	11
0	5	2.52572864430826	11
0	5	2.74727091425549	11
0	5	NA	11
0	10	2.65324196460721	11
0	10	2.87919845729804	11
0	10	2.60268968544438	11
0	10	2.2512917986065	11
0	10	NA	11
0	10	NA	11
20	0	2.73436750941958	11
20	0	2.90142159408275	11
20	0	2.86789890204411	11
20	0	2.484906649788	11
20	0	NA	11
20	0	NA	11
20	5	2.77881927199042	11
20	5	2.82137888640921	11
20	5	3.1904763503465	11
20	5	3.01553490085017	11
20	5	NA	11
20	5	NA	11
20	10	3.14415227867226	11
20	10	3.06805293513362	11
20	10	2.94443897916644	11
20	10	2.97552956623647	11
20	10	2.81540871942271	11
20	10	NA	11
40	0	2.23001440015921	11
40	0	2.19722457733622	11
40	0	2.19722457733622	11
40	0	2.37954613413017	11
40	0	2.66025953726586	11
40	0	2.05412373369555	11
40	5	2.75366071235426	11
40	5	2.69462718077007	11
40	5	2.70136121295141	11
40	5	2.55722731136763	11
40	5	NA	11
40	5	NA	11
40	10	2.72129542785223	11
40	10	2.30258509299405	11
40	10	2.31253542384721	11
40	10	2.87919845729804	11
40	10	NA	11
40	10	NA	11
60	0	1.7227665977411	11
60	0	2.21920348405499	11
60	0	2.59525470695687	11
60	0	2.55722731136763	11
60	0	NA	11
60	0	NA	11
60	5	3.01553490085017	11
60	5	3.2846635654062	11
60	5	2.57261223020711	11
60	5	2.92316158071916	11
60	5	NA	11
60	5	NA	11
60	10	3.02529107579554	11
60	10	3.48737507790321	11
60	10	3.11794990627824	11
60	10	3.20274644293832	11
60	10	3.13113691056019	11
60	10	NA	11
80	0	NA	11
80	0	NA	11
80	0	NA	11
80	0	NA	11
80	0	NA	11
80	0	NA	11
80	5	NA	11
80	5	NA	11
80	5	NA	11
80	5	NA	11
80	5	NA	11
80	5	NA	11
80	10	NA	11
80	10	NA	11
80	10	NA	11
80	10	NA	11
80	10	NA	11
80	10	NA	11
0	0	2.82731362192903	12
0	0	2.96010509591084	12
0	0	2.63188884013665	12
0	0	2.80336038090653	12
0	0	2.84490938381941	12
0	0	2.7408400239252	12
0	0	NA	12
0	5	2.52572864430826	12
0	5	2.70805020110221	12
0	5	2.72129542785223	12
0	5	3.07731226054641	12
0	5	NA	12
0	5	NA	12
0	5	NA	12
0	10	3.03974915897077	12
0	10	2.94443897916644	12
0	10	3.20680324363393	12
0	10	3.2846635654062	12
0	10	2.96527306606928	12
0	10	NA	12
0	10	NA	12
20	0	2.83907846350861	12
20	0	2.91235066461494	12
20	0	2.45100509811232	12
20	0	2.73436750941958	12
20	0	NA	12
20	0	NA	12
20	0	NA	12
20	5	2.79728133483015	12
20	5	2.41591377830105	12
20	5	2.62466859216316	12
20	5	NA	12
20	5	NA	12
20	5	NA	12
20	5	NA	12
20	10	2.90142159408275	12
20	10	2.50143595173921	12
20	10	3.03013370027132	12
20	10	3.02529107579554	12
20	10	NA	12
20	10	NA	12
20	10	NA	12
40	0	1.6094379124341	12
40	0	1.38629436111989	12
40	0	1.52605630349505	12
40	0	1.68639895357023	12
40	0	NA	12
40	0	NA	12
40	0	NA	12
40	5	2.31253542384721	12
40	5	1.87180217690159	12
40	5	2.2512917986065	12
40	5	2.21920348405499	12
40	5	2.24070968927596	12
40	5	NA	12
40	5	NA	12
40	10	2.60268968544438	12
40	10	2.45958884180371	12
40	10	2.16332302566054	12
40	10	2.75366071235426	12
40	10	NA	12
40	10	NA	12
40	10	NA	12
60	0	1.7404661748405	12
60	0	1.43508452528932	12
60	0	1.48160454092422	12
60	0	1.30833281965018	12
60	0	NA	12
60	0	NA	12
60	0	NA	12
60	5	2.29253475714054	12
60	5	1.56861591791385	12
60	5	2.18605127673809	12
60	5	NA	12
60	5	NA	12
60	5	NA	12
60	5	NA	12
60	10	2.24070968927596	12
60	10	2.09186406167839	12
60	10	2.14006616349627	12
60	10	2.51769647261099	12
60	10	NA	12
60	10	NA	12
60	10	NA	12
80	0	NA	12
80	0	NA	12
80	0	NA	12
80	0	NA	12
80	0	NA	12
80	0	NA	12
80	0	NA	12
80	5	NA	12
80	5	NA	12
80	5	NA	12
80	5	NA	12
80	5	NA	12
80	5	NA	12
80	5	NA	12
80	10	NA	12
80	10	NA	12
80	10	NA	12
80	10	NA	12
80	10	NA	12
80	10	NA	12
80	10	NA	12
0	0	1.62924053973028	13
0	0	0.693147180559945	13
0	0	1.93152141160321	13
0	0	1.33500106673234	13
0	0	NA	13
0	0	NA	13
0	0	NA	13
0	0	NA	13
0	0	NA	13
0	5	2.10413415427021	13
0	5	2.01490302054226	13
0	5	1.7404661748405	13
0	5	1.88706964903238	13
0	5	NA	13
0	5	NA	13
0	5	NA	13
0	5	NA	13
0	5	NA	13
0	10	1.7404661748405	13
0	10	1.88706964903238	13
0	10	1.66770682055808	13
0	10	1.87180217690159	13
0	10	1.90210752639692	13
0	10	NA	13
0	10	NA	13
0	10	NA	13
0	10	NA	13
20	0	1.1314021114911	13
20	0	1.19392246847243	13
20	0	2.2082744135228	13
20	0	1.77495235091167	13
20	0	NA	13
20	0	NA	13
20	0	NA	13
20	0	NA	13
20	0	NA	13
20	5	2.17475172148416	13
20	5	1.87180217690159	13
20	5	1.77495235091167	13
20	5	1.28093384546206	13
20	5	1.1314021114911	13
20	5	NA	13
20	5	NA	13
20	5	NA	13
20	5	NA	13
20	10	1.7227665977411	13
20	10	1.28093384546206	13
20	10	2.2082744135228	13
20	10	2.2082744135228	13
20	10	1.77495235091167	13
20	10	NA	13
20	10	NA	13
20	10	NA	13
20	10	NA	13
40	0	1.45861502269952	13
40	0	1.88706964903238	13
40	0	1.06471073699243	13
40	0	2.06686275947298	13
40	0	0.741937344729377	13
40	0	NA	13
40	0	NA	13
40	0	NA	13
40	0	NA	13
40	5	2.27212588550934	13
40	5	1.58923520511658	13
40	5	0.955511445027436	13
40	5	1.3609765531356	13
40	5	NA	13
40	5	NA	13
40	5	NA	13
40	5	NA	13
40	5	NA	13
40	10	1.38629436111989	13
40	10	2.3887627892351	13
40	10	1.09861228866811	13
40	10	2.04122032885964	13
40	10	2.12823170584927	13
40	10	1.6094379124341	13
40	10	NA	13
40	10	NA	13
40	10	NA	13
60	0	1.33500106673234	13
60	0	2.26176309847379	13
60	0	2.17475172148416	13
60	0	1.45861502269952	13
60	0	1.54756250871601	13
60	0	1.22377543162212	13
60	0	1.87180217690159	13
60	0	NA	13
60	0	NA	13
60	5	1.87180217690159	13
60	5	2.47653840011748	13
60	5	2.04122032885964	13
60	5	1.50407739677627	13
60	5	NA	13
60	5	NA	13
60	5	NA	13
60	5	NA	13
60	5	NA	13
60	10	0.993251773010283	13
60	10	3.12236492448736	13
60	10	2.4423470353692	13
60	10	2.70805020110221	13
60	10	NA	13
60	10	NA	13
60	10	NA	13
60	10	NA	13
60	10	NA	13
80	0	NA	13
80	0	NA	13
80	0	NA	13
80	0	NA	13
80	0	NA	13
80	0	NA	13
80	0	NA	13
80	0	NA	13
80	0	NA	13
80	5	NA	13
80	5	NA	13
80	5	NA	13
80	5	NA	13
80	5	NA	13
80	5	NA	13
80	5	NA	13
80	5	NA	13
80	5	NA	13
80	10	NA	13
80	10	NA	13
80	10	NA	13
80	10	NA	13
80	10	NA	13
80	10	NA	13
80	10	NA	13
80	10	NA	13
80	10	NA	13
0	0	2.54160199346455	14
0	0	1.80828877117927	14
0	0	2.16332302566054	14
0	0	2.69462718077007	14
0	0	1.19392246847243	14
0	0	NA	14
0	0	NA	14
0	0	NA	14
0	5	2.09186406167839	14
0	5	2.37954613413017	14
0	5	1.93152141160321	14
0	5	1.98787434815435	14
0	5	NA	14
0	5	NA	14
0	5	NA	14
0	5	NA	14
0	10	3.07269331469012	14
0	10	2.57261223020711	14
0	10	2.11625551480255	14
0	10	2.29253475714054	14
0	10	1.90210752639692	14
0	10	NA	14
0	10	NA	14
0	10	NA	14
20	0	1.43508452528932	14
20	0	2.47653840011748	14
20	0	2.50143595173921	14
20	0	2.28238238567653	14
20	0	NA	14
20	0	NA	14
20	0	NA	14
20	0	NA	14
20	5	1.75785791755237	14
20	5	2.46809953147162	14
20	5	2.69462718077007	14
20	5	3.06805293513362	14
20	5	1.52605630349505	14
20	5	1.68639895357023	14
20	5	NA	14
20	5	NA	14
20	10	2.65324196460721	14
20	10	1.6094379124341	14
20	10	2.71469474382088	14
20	10	1.3609765531356	14
20	10	NA	14
20	10	NA	14
20	10	NA	14
20	10	NA	14
40	0	2.12823170584927	14
40	0	2.47653840011748	14
40	0	1.68639895357023	14
40	0	1.7404661748405	14
40	0	NA	14
40	0	NA	14
40	0	NA	14
40	0	NA	14
40	5	2.41591377830105	14
40	5	1.80828877117927	14
40	5	2.01490302054226	14
40	5	2.80336038090653	14
40	5	NA	14
40	5	NA	14
40	5	NA	14
40	5	NA	14
40	10	2.98568193770049	14
40	10	2.42480272571829	14
40	10	1.66770682055808	14
40	10	1.91692261218206	14
40	10	2.43361335540045	14
40	10	NA	14
40	10	NA	14
40	10	NA	14
60	0	2.58021682959233	14
60	0	2.01490302054226	14
60	0	1.56861591791385	14
60	0	2.82731362192903	14
60	0	NA	14
60	0	NA	14
60	0	NA	14
60	0	NA	14
60	5	2.39789527279837	14
60	5	2.14006616349627	14
60	5	2.82731362192903	14
60	5	NA	14
60	5	NA	14
60	5	NA	14
60	5	NA	14
60	5	NA	14
60	10	2.65324196460721	14
60	10	2.28238238567653	14
60	10	2.45958884180371	14
60	10	3.31054301339402	14
60	10	2.9338568698359	14
60	10	3.17805383034795	14
60	10	NA	14
60	10	NA	14
80	0	1.98787434815435	14
80	0	2.05412373369555	14
80	0	1.93152141160321	14
80	0	2.54160199346455	14
80	0	NA	14
80	0	NA	14
80	0	NA	14
80	0	NA	14
80	5	2.85647020622048	14
80	5	2.30258509299405	14
80	5	2.26176309847379	14
80	5	NA	14
80	5	NA	14
80	5	NA	14
80	5	NA	14
80	5	NA	14
80	10	2.99573227355399	14
80	10	2.97552956623647	14
80	10	3.34638914516716	14
80	10	3.24259235148552	14
80	10	NA	14
80	10	NA	14
80	10	NA	14
80	10	NA	14
0	0	2.58021682959233	15
0	0	2.14006616349627	15
0	0	1.1314021114911	15
0	0	2.29253475714054	15
0	0	3.02042488614436	15
0	0	NA	15
0	0	NA	15
0	0	NA	15
0	0	NA	15
0	5	2.02814824729229	15
0	5	2.30258509299405	15
0	5	2.89037175789616	15
0	5	2.45958884180371	15
0	5	NA	15
0	5	NA	15
0	5	NA	15
0	5	NA	15
0	5	NA	15
0	10	2.85647020622048	15
0	10	2.26176309847379	15
0	10	1.77495235091167	15
0	10	2.43361335540045	15
0	10	1.64865862558738	15
0	10	NA	15
0	10	NA	15
0	10	NA	15
0	10	NA	15
20	0	3.27336401015227	15
20	0	3.09557760852371	15
20	0	3.17805383034795	15
20	0	2.7408400239252	15
20	0	2.77881927199042	15
20	0	2.56494935746154	15
20	0	NA	15
20	0	NA	15
20	0	NA	15
20	5	3.23867845216438	15
20	5	2.90142159408275	15
20	5	NA	15
20	5	NA	15
20	5	NA	15
20	5	NA	15
20	5	NA	15
20	5	NA	15
20	5	NA	15
20	10	2.91777073208428	15
20	10	3.19458313229916	15
20	10	2.81540871942271	15
20	10	3.45946628978613	15
20	10	3.58629286533884	15
20	10	NA	15
20	10	NA	15
20	10	NA	15
20	10	NA	15
40	0	3.60004824040732	15
40	0	1.91692261218206	15
40	0	3.00071981506503	15
40	0	2.66025953726586	15
40	0	3.18221184049661	15
40	0	3.25809653802148	15
40	0	NA	15
40	0	NA	15
40	0	NA	15
40	5	3.73528582692809	15
40	5	3.10906095886099	15
40	5	3.25037449192757	15
40	5	3.30688670219091	15
40	5	3.48737507790321	15
40	5	NA	15
40	5	NA	15
40	5	NA	15
40	5	NA	15
40	10	2.92316158071916	15
40	10	3.5918177412708	15
40	10	3.46885603013597	15
40	10	3.67122451887522	15
40	10	3.58629286533884	15
40	10	NA	15
40	10	NA	15
40	10	NA	15
40	10	NA	15
60	0	2.34180580614733	15
60	0	2.92852352386054	15
60	0	2.29253475714054	15
60	0	NA	15
60	0	NA	15
60	0	NA	15
60	0	NA	15
60	0	NA	15
60	0	NA	15
60	5	3.62434093297637	15
60	5	3.34638914516716	15
60	5	3.56104608260405	15
60	5	3.17805383034795	15
60	5	NA	15
60	5	NA	15
60	5	NA	15
60	5	NA	15
60	5	NA	15
60	10	3.14845336057165	15
60	10	3.1267605359604	15
60	10	3.55248682920838	15
60	10	2.94443897916644	15
60	10	2.63905732961526	15
60	10	NA	15
60	10	NA	15
60	10	NA	15
60	10	NA	15
80	0	3.5945687746427	15
80	0	3.59731226058845	15
80	0	3.42426265459315	15
80	0	3.05870707271538	15
80	0	NA	15
80	0	NA	15
80	0	NA	15
80	0	NA	15
80	0	NA	15
80	5	3.65325227647079	15
80	5	3.57234563785798	15
80	5	3.74714836223791	15
80	5	3.32503602069659	15
80	5	3.84374416467485	15
80	5	NA	15
80	5	NA	15
80	5	NA	15
80	5	NA	15
80	10	3.76120011569356	15
80	10	3.75185425327532	15
80	10	4.01457959375324	15
80	10	3.85014760171006	15
80	10	3.73050112880476	15
80	10	3.48431228837266	15
80	10	NA	15
80	10	NA	15
80	10	NA	15
0	0	2.92852352386054	16
0	0	2.62466859216316	16
0	0	2.8094026953625	16
0	0	2.45100509811232	16
0	0	2.29253475714054	16
0	5	2.86220088092947	16
0	5	2.84490938381941	16
0	5	2.97552956623647	16
0	5	2.89037175789616	16
0	5	2.71469474382088	16
0	10	3.08648663682246	16
0	10	3.03495298670727	16
0	10	3.11351530921037	16
0	10	3.05400118167797	16
0	10	NA	16
20	0	2.74727091425549	16
20	0	2.68784749378469	16
20	0	2.4423470353692	16
20	0	2.34180580614733	16
20	0	NA	16
20	5	2.9391619220656	16
20	5	2.78501124223834	16
20	5	2.9391619220656	16
20	5	2.81540871942271	16
20	5	NA	16
20	10	3.24259235148552	16
20	10	3.07731226054641	16
20	10	2.80336038090653	16
20	10	2.77881927199042	16
20	10	NA	16
40	0	2.43361335540045	16
40	0	2.18605127673809	16
40	0	2.09186406167839	16
40	0	2.50143595173921	16
40	0	2.52572864430826	16
40	5	2.66025953726586	16
40	5	3.03013370027132	16
40	5	2.4423470353692	16
40	5	NA	16
40	5	NA	16
40	10	2.85647020622048	16
40	10	3.03974915897077	16
40	10	2.55722731136763	16
40	10	2.4423470353692	16
40	10	NA	16
60	0	NA	16
60	0	NA	16
60	0	NA	16
60	0	NA	16
60	0	NA	16
60	5	NA	16
60	5	NA	16
60	5	NA	16
60	5	NA	16
60	5	NA	16
60	10	NA	16
60	10	NA	16
60	10	NA	16
60	10	NA	16
60	10	NA	16
80	0	NA	16
80	0	NA	16
80	0	NA	16
80	0	NA	16
80	0	NA	16
80	5	NA	16
80	5	NA	16
80	5	NA	16
80	5	NA	16
80	5	NA	16
80	10	NA	16
80	10	NA	16
80	10	NA	16
80	10	NA	16
80	10	NA	16
0	0	1.25276296849537	17
0	0	1.30833281965018	17
0	0	1.77495235091167	17
0	0	1.85629799036563	17
0	0	NA	17
0	0	NA	17
0	0	NA	17
0	5	2.4932054526027	17
0	5	2.07944154167984	17
0	5	2.10413415427021	17
0	5	2.14006616349627	17
0	5	2.05412373369555	17
0	5	NA	17
0	5	NA	17
0	10	2.01490302054226	17
0	10	1.80828877117927	17
0	10	2.35137525716348	17
0	10	2.09186406167839	17
0	10	2.27212588550934	17
0	10	2.2512917986065	17
0	10	NA	17
20	0	2.07944154167984	17
20	0	2.45100509811232	17
20	0	2.14006616349627	17
20	0	2.00148000021012	17
20	0	2.05412373369555	17
20	0	NA	17
20	0	NA	17
20	5	1.84054963339749	17
20	5	3.03013370027132	17
20	5	2.00148000021012	17
20	5	2.37024374146786	17
20	5	2.37954613413017	17
20	5	NA	17
20	5	NA	17
20	10	2.31253542384721	17
20	10	2.2512917986065	17
20	10	2.07944154167984	17
20	10	2.45100509811232	17
20	10	2.14006616349627	17
20	10	2.00148000021012	17
20	10	NA	17
40	0	2.10413415427021	17
40	0	1.41098697371026	17
40	0	1.6094379124341	17
40	0	1.97408102602201	17
40	0	NA	17
40	0	NA	17
40	0	NA	17
40	5	1.94591014905531	17
40	5	1.84054963339749	17
40	5	2.72129542785223	17
40	5	1.6094379124341	17
40	5	NA	17
40	5	NA	17
40	5	NA	17
40	10	2.2512917986065	17
40	10	2.2082744135228	17
40	10	3.48124008933569	17
40	10	1.54756250871601	17
40	10	NA	17
40	10	NA	17
40	10	NA	17
60	0	NA	17
60	0	NA	17
60	0	NA	17
60	0	NA	17
60	0	NA	17
60	0	NA	17
60	0	NA	17
60	5	NA	17
60	5	NA	17
60	5	NA	17
60	5	NA	17
60	5	NA	17
60	5	NA	17
60	5	NA	17
60	10	NA	17
60	10	NA	17
60	10	NA	17
60	10	NA	17
60	10	NA	17
60	10	NA	17
60	10	NA	17
80	0	NA	17
80	0	NA	17
80	0	NA	17
80	0	NA	17
80	0	NA	17
80	0	NA	17
80	0	NA	17
80	5	NA	17
80	5	NA	17
80	5	NA	17
80	5	NA	17
80	5	NA	17
80	5	NA	17
80	5	NA	17
80	10	NA	17
80	10	NA	17
80	10	NA	17
80	10	NA	17
80	10	NA	17
80	10	NA	17
80	10	NA	17
0	0	2.29253475714054	18
0	0	2.40694510831829	18
0	0	2.37024374146786	18
0	0	2.46809953147162	18
0	0	NA	18
0	0	NA	18
0	0	NA	18
0	0	NA	18
0	0	NA	18
0	0	NA	18
0	5	2.10413415427021	18
0	5	2.46809953147162	18
0	5	0.182321556793955	18
0	5	2.3887627892351	18
0	5	2.51769647261099	18
0	5	1.82454929205105	18
0	5	2.46809953147162	18
0	5	NA	18
0	5	NA	18
0	5	NA	18
0	10	1.1314021114911	18
0	10	2.70136121295141	18
0	10	2.77881927199042	18
0	10	NA	18
0	10	NA	18
0	10	NA	18
0	10	NA	18
0	10	NA	18
0	10	NA	18
0	10	NA	18
20	0	1.87180217690159	18
20	0	2.3887627892351	18
20	0	1.85629799036563	18
20	0	1.7227665977411	18
20	0	NA	18
20	0	NA	18
20	0	NA	18
20	0	NA	18
20	0	NA	18
20	0	NA	18
20	5	1.7227665977411	18
20	5	2.74727091425549	18
20	5	2.80336038090653	18
20	5	1.33500106673234	18
20	5	2.37954613413017	18
20	5	NA	18
20	5	NA	18
20	5	NA	18
20	5	NA	18
20	5	NA	18
20	10	3.2188758248682	18
20	10	3.19458313229916	18
20	10	3.25809653802148	18
20	10	NA	18
20	10	NA	18
20	10	NA	18
20	10	NA	18
20	10	NA	18
20	10	NA	18
20	10	NA	18
40	0	2.71469474382088	18
40	0	2.19722457733622	18
40	0	2.2082744135228	18
40	0	2.83321334405622	18
40	0	NA	18
40	0	NA	18
40	0	NA	18
40	0	NA	18
40	0	NA	18
40	0	NA	18
40	5	2.68784749378469	18
40	5	3.22684399451738	18
40	5	2.09186406167839	18
40	5	2.4423470353692	18
40	5	NA	18
40	5	NA	18
40	5	NA	18
40	5	NA	18
40	5	NA	18
40	5	NA	18
40	10	2.52572864430826	18
40	10	3.61091791264422	18
40	10	3.24259235148552	18
40	10	3.5234150143864	18
40	10	NA	18
40	10	NA	18
40	10	NA	18
40	10	NA	18
40	10	NA	18
40	10	NA	18
60	0	2.37954613413017	18
60	0	2.37024374146786	18
60	0	2.66722820658195	18
60	0	2.68784749378469	18
60	0	NA	18
60	0	NA	18
60	0	NA	18
60	0	NA	18
60	0	NA	18
60	0	NA	18
60	5	2.78501124223834	18
60	5	3.16968558067743	18
60	5	3.05870707271538	18
60	5	1.94591014905531	18
60	5	NA	18
60	5	NA	18
60	5	NA	18
60	5	NA	18
60	5	NA	18
60	5	NA	18
60	10	3.80666248977032	18
60	10	3.29583686600433	18
60	10	3.15700042115011	18
60	10	3.08648663682246	18
60	10	3.46573590279973	18
60	10	NA	18
60	10	NA	18
60	10	NA	18
60	10	NA	18
60	10	NA	18
80	0	3.26193531432865	18
80	0	3.16968558067743	18
80	0	3.15273602236366	18
80	0	3.20680324363393	18
80	0	NA	18
80	0	NA	18
80	0	NA	18
80	0	NA	18
80	0	NA	18
80	0	NA	18
80	5	3.13549421592915	18
80	5	3.27714473299218	18
80	5	2.35137525716348	18
80	5	3.14845336057165	18
80	5	3.38099467434464	18
80	5	NA	18
80	5	NA	18
80	5	NA	18
80	5	NA	18
80	5	NA	18
80	10	3.46885603013597	18
80	10	3.6454498961866	18
80	10	3.7796338173824	18
80	10	NA	18
80	10	NA	18
80	10	NA	18
80	10	NA	18
80	10	NA	18
80	10	NA	18
80	10	NA	18
0	0	2.47653840011748	19
0	0	2.67414864942653	19
0	0	2.92316158071916	19
0	0	2.36085400111802	19
[truncated: 206 more rows]
