# Supplementary material for: Respiratory variations in pulse pressure and photoplethysmographic waveform amplitude during positive expiratory pressure and continuous positive airway pressure in a model of progressive hypovolemia
Source: PLoS One. 2019 Sep 27;14(9):e0223071. doi: 10.1371/journal.pone.0223071 (PMC6764667; doi:10.1371/journal.pone.0223071)
Supplement: S3 File — (ZIP) [file pone.0223071.s003.zip › Data_script/script_R.txt]

#### Figure 2

library(MASS)
library(ggplot2)
library(multcomp)

df.hemodyn <- read.table("data_hemodyn.txt", header = TRUE, sep = "\t")

# Matrix for calculating confidence intervals
K.confint <- rbind(c(1, 0, 0, 0, 0), 
                   c(1, 1, 0, 0, 0), 
                   c(1, 0, 1, 0, 0), 
                   c(1, 0, 0, 1, 0), 
                   c(1, 0, 0, 0, 1)) 

# Matrix for calculating difference to LBNP 0
K.contr <- rbind(c(0, 1, 0, 0, 0), 
                 c(0, 0, 1, 0, 0), 
                 c(0, 0, 0, 1, 0), 
                 c(0, 0, 0, 0, 1))  


# Function for Figure 2; hemodynamic data
hemodyn <- function(y)
{
  df.fun <- cbind(df.hemodyn$id, df.hemodyn[ , y], df.hemodyn$lbnp)
  colnames(df.fun) <- c("id", "y", "lbnp")
  df.fun <- as.data.frame(df.fun)
  glmm.hemodyn <- glmmPQL(fixed = y ~ as.factor(lbnp), 
                      random = ~ 1|id, 
                      family = gaussian, 
                      data = df.fun)
  
  print("Estimates for each LBNP-level")
  print(confint(glht(glmm.hemodyn, linfct=K.confint)))
  print("Estimates of difference to LBNP 0")
  print(summary(glht(glmm.hemodyn, linfct=K.contr)))
  
  ggplot(data = df.fun, aes(x = lbnp, y = y, color = as.factor(id))) +
           geom_line()
}

# Cardiac output
hemodyn("co")

# Stroke volume
hemodyn("sv")

# Heart rate
hemodyn("hr")

# Mean arterial pressure
hemodyn("map")

# Central venous pressure
hemodyn("cvp")


#### Figures 3 and 4 and Table 1

library(sjPlot)
library(ggplot2)
library(MASS)
library(multcomp)

# Matrix for estimating and comparing slopes
K <- rbind(c(0, 1, 0, 0, 0, 0), # 0 cmH20
           c(0, 1, 0, 0, 1, 0), # 5 cmH20
           c(0, 1, 0, 0, 0, 1), # 10 cmH20
           c(0, 0, 0, 0, 1, 0), # 5 cmH2O vs. 0 cmH2O
           c(0, 0, 0, 0, 0, 1), # 10 cmH2O vs. 0 cm H2O
           c(0, 0, 0, 0, -1, 1)) # 10 cm H2O vs. 5 cmH2O

## Choose dataset for which variable to analyse:
df.dynvar <- read.table("data_ppv_pep.txt", header = TRUE, sep = "\t") # PPV_PEP
df.dynvar <- read.table("data_ppv_cpap.txt", header = TRUE, sep = "\t") # PPV_CPAP
df.dynvar <- read.table("data_dpop_pep.txt", header = TRUE, sep = "\t") # dPOP_PEP
df.dynvar <- read.table("data_dpop_cpap.txt", header = TRUE, sep = "\t") # dPOP_CPAP

## Analyse chosen variable
colnames(df.dynvar) <- c("lbnp", "respmod", "dynvar", "id")

glmm.1 <- glmmPQL(fixed = dynvar ~ lbnp * as.factor(respmod), 
                  random = ~ 1|id, 
                  family = gaussian, 
                  data = df.dynvar)

print(summary(glmm.1))

plot_model(glmm.1, type="pred", terms=c("lbnp", "respmod"))

ggplot(data = df.dynvar, aes(x = as.factor(lbnp), y = dynvar, color = as.factor(respmod))) +
         geom_boxplot(outlier.shape = NA)

contr.1 <- glht(glmm.1, linfct=K)

# P-values
summary(contr.1) 

# Estimates. Multiplied by 20 to convert from LBNP(mmHg) to LBNP(level), each level being 20 mmHg.
signif(confint(contr.1)$confint*20, digits = 2)


#### Figure 5 and Table 2


library(sjPlot)
library(ggplot2)
library(MASS)
library(multcomp)

# Matrix for estimating and comparing slopes
K <- rbind(c(0, 1, 0, 0, 0, 0), # 0 cmH20
           c(0, 1, 0, 0, 1, 0), # 5 cmH20
           c(0, 1, 0, 0, 0, 1), # 10 cmH20
           c(0, 0, 0, 0, 1, 0), # 5 cmH2O vs. 0 cmH2O
           c(0, 0, 0, 0, 0, 1), # 10 cmH2O vs. 0 cm H2O
           c(0, 0, 0, 0, -1, 1)) # 10 cm H2O vs. 5 cmH2O

## Choose dataset for which variable to analyse:
df.cvp <- read.table("data_cvp_pep.txt", header = TRUE, sep = "\t") # PPV_PEP
df.cvp <- read.table("data_cvp_cpap.txt", header = TRUE, sep = "\t") # PPV_CPAP


## Run chosen dataset
glmm.1 <- glmmPQL(fixed = diff ~ lbnp * as.factor(respmod), 
                  random = ~ 1|id, 
                  family = gaussian, 
                  data = df.cvp)

summary(glmm.1)

plot_model(glmm.1, type="pred", terms=c("lbnp", "respmod"))

# dCVP (difference between peak ant trough)
ggplot(data = df.cvp, aes(x = as.factor(lbnp), y = diff, color = as.factor(respmod))) +
  geom_boxplot(outlier.shape = NA)

# Peaks and troughs
ggplot() +
  geom_boxplot(data = df.cvp, aes(x = as.factor(lbnp), y = value.peak, fill = as.factor(respmod)), outlier.shape = NA) +
  geom_boxplot(data = df.cvp, aes(x = as.factor(lbnp), y = value.trough, color = as.factor(respmod)), outlier.shape = NA)

contr.1 <- glht(glmm.1, linfct=K)

# P-values
summary(contr.1) 

# Estimates. Multiplied by 20 to convert from LBNP(mmHg) to LBNP(level), each level being 20 mmHg.
signif(confint(contr.1)$confint*20, digits = 2)
